# Supplementary material for: Vulnerability of Triple-Negative Breast Cancer to Saponin Formosanin C-Induced Ferroptosis
Source: Antioxidants (Basel). 2022 Jan 31;11(2):298. doi: 10.3390/antiox11020298 (PMC8868405; doi:10.3390/antiox11020298)
Supplement: Supplementary file 1 [file antioxidants-11-00298-s001.zip]

Archive with 2 entries (2 files):
- Supplementary Materials/Gene analysis supplemantay data.xls
- Supplementary Materials/Supplementary data.pdf
