# Supplementary material for: Vulnerability of Triple-Negative Breast Cancer to Saponin Formosanin C-Induced Ferroptosis
Source: Antioxidants (Basel). 2022 Jan 31;11(2):298. doi: 10.3390/antiox11020298 (PMC8868405; doi:10.3390/antiox11020298)
Supplement: Supplementary file 1 [file antioxidants-11-00298-s001.zip › Supplementary Materials/Gene analysis supplemantay data.xls]

## Sheet: Table S1_RNAseq DEGs
ensembl_gene_id	log2Fold Change	pvalue	padj	symbol
ENSG00000210082	0.325459	7.26908e-12	9.19102e-08	MT-RNR2
ENSG00000167996	0.434369	3.85826e-10	2.43919e-06	FTH1
ENSG00000140988	0.192908	4.53565e-06	0.0191162	RPS2
ENSG00000198938	0.22955	4.44013e-05	0.140353	MT-CO3
ENSG00000178209	0.255358	7.6458e-05	0.193347	PLEC
ENSG00000075624	0.0902293	0.000105926	0.223222	ACTB
ENSG00000281181	1.26184	0.000551804	0.927227	CH507-513H4
ENSG00000125148	0.220702	0.000586667	0.927227	MT2A
ENSG00000137801	0.252762	0.000997076	0.999955	THBS1
ENSG00000198899	0.23192	0.00128737	0.999955	MT-ATP6
ENSG00000108106	0.237459	0.00180189	0.999955	UBE2S
ENSG00000251562	0.590878	0.00187454	0.999955	MALAT1
ENSG00000089157	0.0920896	0.00224145	0.999955	RPLP0
ENSG00000137309	0.168121	0.00382323	0.999955	HMGA1
ENSG00000198886	0.168177	0.00397572	0.999955	MT-ND4
ENSG00000125534	0.510243	0.00485749	0.999955	PPDPF
ENSG00000211459	0.358096	0.00485912	0.999955	MT-RNR1
ENSG00000198712	0.165716	0.00504653	0.999955	MT-CO2
ENSG00000130255	0.248497	0.00596306	0.999955	RPL36
ENSG00000198727	0.248824	0.00773242	0.999955	MT-CYB
ENSG00000087086	0.128793	0.00995264	0.999955	FTL
ENSG00000142534	0.164408	0.0100237	0.999955	RPS11
ENSG00000233927	0.230112	0.0128785	0.999955	RPS28
ENSG00000198763	0.184145	0.0146141	0.999955	MT-ND2
ENSG00000187514	0.125804	0.0172964	0.999955	PTMA
ENSG00000167526	0.126789	0.0189094	0.999955	RPL13
ENSG00000006327	0.378195	0.0210889	0.999955	TNFRSF12A
ENSG00000065978	0.106544	0.0241202	0.999955	YBX1
ENSG00000198888	0.164477	0.0262023	0.999955	MT-ND1
ENSG00000163191	0.211311	0.0354182	0.999955	S100A11
ENSG00000141753	0.0794116	0.047147	0.999955	IGFBP4
ENSG00000080824	-0.107995	0.00196462	0.999955	HSP90AA1
ENSG00000274012	-2.13484	0.00276734	0.999955	Metazoa_SRP
ENSG00000109971	-0.100551	0.00558582	0.999955	HSPA8
ENSG00000146223	-0.14203	0.00958905	0.999955	RPL7L1
ENSG00000215301	-0.195896	0.0192104	0.999955	DDX3X
ENSG00000276168	-1.90601	0.02226	0.999955	RN7SL1
ENSG00000069275	-0.13388	0.0390972	0.999955	NUCKS1

## Sheet: Table S2_CPDB
data source: FC_RNA-seq	Rank	pathway name		set size	candidates contained	p-value	q-value	pathway source
pathways were ranked according to the p-value	1	Electron Transport Chain (OXPHOS system in mitochondria)		103	7 (6.8%)	3.69e-09	6.64e-08	Wikipathways
	2	Cytoplasmic Ribosomal Proteins		88	6 (6.8%)	5.33e-08	4.79e-07	Wikipathways
	3	Oxidative phosphorylation		61	4 (6.6%)	1.28e-05	7.65e-05	Wikipathways
	4	Ferroptosis		40	2 (5.0%)	0.00409	0.016	Wikipathways
	5	NRF2 pathway		142	3 (2.1%)	0.00464	0.016	Wikipathways
	6	Nonalcoholic fatty liver disease		155	3 (1.9%)	0.00592	0.016	Wikipathways
	7	miR-targeted genes in squamous cell - TarBase		158	3 (1.9%)	0.00624	0.016	Wikipathways

## Sheet: Table S3_CPDB
data source: METABRIC_microarray(TNBC v.s. luminal A)	Rank	pathway name	set size	candidates contained	p-value	q-value	pathway source
pathways were ranked according to the p-value	1	Insulin Signaling	160	124 (77.5%)	6.79e-07	0.000203	Wikipathways
	2	Cell Cycle	120	96 (80.0%)	9.29e-07	0.000203	Wikipathways
	3	Metabolic reprogramming in colon cancer	42	39 (92.9%)	1.1e-06	0.000203	Wikipathways
	4	Signaling Pathways in Glioblastoma	83	69 (83.1%)	2.34e-06	0.000325	Wikipathways
	5	EGF-EGFR Signaling Pathway	162	121 (74.7%)	2.34e-05	0.00218	Wikipathways
	6	Chemokine signaling pathway	165	123 (74.5%)	2.35e-05	0.00218	Wikipathways
	7	DNA Replication	42	37 (88.1%)	4.28e-05	0.00306	Wikipathways
	8	G1 to S cell cycle control	64	53 (82.8%)	4.41e-05	0.00306	Wikipathways
	9	Adipogenesis	131	99 (75.6%)	5.71e-05	0.00325	Wikipathways
	10	JAK-STAT	106	82 (77.4%)	5.85e-05	0.00325	Wikipathways
	11	Focal Adhesion-PI3K-Akt-mTOR-signaling pathway	302	211 (69.9%)	6.49e-05	0.00328	Wikipathways
	12	Pathways in clear cell renal cell carcinoma	86	68 (79.1%)	7.29e-05	0.00337	Wikipathways
	13	Spinal Cord Injury	117	89 (76.1%)	8.82e-05	0.00376	Wikipathways
	14	MAPK Signaling Pathway	246	174 (70.7%)	9.84e-05	0.0039	Wikipathways
	15	Ciliary landscape	213	152 (71.4%)	0.000133	0.00491	Wikipathways
	16	Endochondral Ossification	63	51 (81.0%)	0.000196	0.0062	Wikipathways
	17	Retinoblastoma Gene in Cancer	89	69 (77.5%)	0.000198	0.0062	Wikipathways
	18	Leptin signaling pathway	76	60 (78.9%)	0.000209	0.0062	Wikipathways
	19	Interleukin-10 signaling	38	33 (86.8%)	0.000212	0.0062	Wikipathways
	20	Myometrial Relaxation and Contraction Pathways	155	113 (72.9%)	0.000239	0.00664	Wikipathways
	21	Apoptosis Modulation and Signaling	91	70 (76.9%)	0.000273	0.00722	Wikipathways
	22	IL-7 Signaling Pathway	25	23 (92.0%)	0.000321	0.00809	Wikipathways
	23	Brain-Derived Neurotrophic Factor (BDNF) signaling pathway	144	105 (72.9%)	0.000388	0.00909	Wikipathways
	24	Integrated Lung Cancer Pathway	40	34 (85.0%)	0.000409	0.00909	Wikipathways
	25	Microglia Pathogen Phagocytosis Pathway	40	34 (85.0%)	0.000409	0.00909	Wikipathways
	26	T-Cell antigen Receptor (TCR) Signaling Pathway	92	70 (76.1%)	0.000483	0.00978	Wikipathways
	27	ErbB Signaling Pathway	92	70 (76.1%)	0.000483	0.00978	Wikipathways
	28	Angiopoietin Like Protein 8 Regulatory Pathway	131	96 (73.3%)	0.000508	0.00978	Wikipathways
	29	TYROBP Causal Network	60	48 (80.0%)	0.000511	0.00978	Wikipathways
	30	Pathways Affected in Adenoid Cystic Carcinoma	63	50 (79.4%)	0.000558	0.0103	Wikipathways
	31	Non-small cell lung cancer	66	52 (78.8%)	0.000601	0.0108	Wikipathways
	32	fig-met-1-last-solution	14	14 (100.0%)	0.000643	0.0111	Wikipathways
	33	Senescence and Autophagy in Cancer	106	79 (74.5%)	0.000664	0.0111	Wikipathways
	34	Photodynamic therapy-induced NF-kB survival signaling	35	30 (85.7%)	0.00068	0.0111	Wikipathways
	35	Kit receptor signaling pathway	59	47 (79.7%)	0.000699	0.0111	Wikipathways
	36	TNF alpha Signaling Pathway	93	70 (75.3%)	0.000827	0.0128	Wikipathways
	37	Calcium Regulation in the Cardiac Cell	149	107 (71.8%)	0.000867	0.0128	Wikipathways
	38	IL-1 signaling pathway	55	44 (80.0%)	0.000874	0.0128	Wikipathways
	39	VEGFA-VEGFR2 Signaling Pathway	236	163 (69.1%)	0.00098	0.0139	Wikipathways
	40	EDA Signalling in Hair Follicle Development	13	13 (100.0%)	0.00109	0.0151	Wikipathways
	41	IL-4 Signaling Pathway	54	43 (79.6%)	0.0012	0.0156	Wikipathways
	42	Structural Pathway of Interleukin 1 (IL-1)	44	36 (81.8%)	0.0012	0.0156	Wikipathways
	43	Fatty Acid Biosynthesis	22	20 (90.9%)	0.00122	0.0156	Wikipathways
	44	mRNA Processing	127	92 (72.4%)	0.00124	0.0156	Wikipathways
	45	Prolactin Signaling Pathway	76	58 (76.3%)	0.00127	0.0157	Wikipathways
	46	Focal Adhesion	198	138 (69.7%)	0.00132	0.0159	Wikipathways
	47	Ferroptosis	40	33 (82.5%)	0.00146	0.0173	Wikipathways
	48	Wnt Signaling	114	83 (72.8%)	0.00164	0.019	Wikipathways
	49	Pathogenic Escherichia coli infection	56	44 (78.6%)	0.00175	0.0196	Wikipathways
	50	Photodynamic therapy-induced HIF-1 survival signaling	36	30 (83.3%)	0.00177	0.0196	Wikipathways
	51	Ectoderm Differentiation	142	101 (71.1%)	0.00201	0.0218	Wikipathways
	52	Non-genomic actions of 1,25 dihydroxyvitamin D3	68	52 (76.5%)	0.00207	0.0221	Wikipathways
	53	B Cell Receptor Signaling Pathway	98	72 (73.5%)	0.00219	0.023	Wikipathways
	54	Deregulation of Rab and Rab Effector Genes in Bladder Cancer	16	15 (93.8%)	0.00271	0.0279	Wikipathways
	55	Allograft Rejection	91	67 (73.6%)	0.00282	0.0281	Wikipathways
	56	Viral Acute Myocarditis	76	57 (75.0%)	0.00284	0.0281	Wikipathways
	57	Thermogenesis	108	78 (72.2%)	0.00323	0.0314	Wikipathways
	58	T-Cell antigen Receptor (TCR) pathway during Staphylococcus aureus infection	63	48 (76.2%)	0.00348	0.0327	Wikipathways
	59	Endometrial cancer	63	48 (76.2%)	0.00348	0.0327	Wikipathways
	60	Apoptosis	87	64 (73.6%)	0.0036	0.0333	Wikipathways
	61	G Protein Signaling Pathways	92	67 (72.8%)	0.00441	0.0388	Wikipathways
	62	Hematopoietic Stem Cell Gene Regulation by GABP alpha-beta Complex	19	17 (89.5%)	0.00445	0.0388	Wikipathways
	63	Bladder Cancer	40	32 (80.0%)	0.00447	0.0388	Wikipathways
	64	Androgen receptor signaling pathway	89	65 (73.0%)	0.00448	0.0388	Wikipathways
	65	Oncostatin M Signaling Pathway	65	49 (75.4%)	0.00461	0.0394	Wikipathways
	66	Epithelial to mesenchymal transition in colorectal cancer	160	111 (69.4%)	0.00472	0.0397	Wikipathways
	67	Interleukin-4 and Interleukin-13 signaling	97	70 (72.2%)	0.0053	0.0439	Wikipathways
	68	Primary Focal Segmental Glomerulosclerosis FSGS	73	54 (74.0%)	0.00596	0.0486	Wikipathways
	69	PI3K-AKT-mTOR - VitD3 Signalling	22	19 (86.4%)	0.0061	0.0486	Wikipathways
	70	Lipid Metabolism Pathway	29	24 (82.8%)	0.00621	0.0486	Wikipathways
	71	MAPK Cascade	29	24 (82.8%)	0.00621	0.0486	Wikipathways
	72	Ebola Virus Pathway on Host	130	91 (70.0%)	0.00677	0.0503	Wikipathways
	73	Polycystic Kidney Disease Pathway	18	16 (88.9%)	0.0068	0.0503	Wikipathways
	74	TP53 Regulates Transcription of DNA Repair Genes	14	13 (92.9%)	0.00686	0.0503	Wikipathways
	75	Transcriptional regulation by the AP-2 (TFAP2) family of transcription factors	14	13 (92.9%)	0.00686	0.0503	Wikipathways
	76	Nonalcoholic fatty liver disease	155	107 (69.0%)	0.00693	0.0503	Wikipathways
	77	DNA Damage Response (only ATM dependent)	110	78 (70.9%)	0.00703	0.0503	Wikipathways
	78	White fat cell differentiation	32	26 (81.2%)	0.00706	0.0503	Wikipathways
	79	Integrin-mediated Cell Adhesion	101	72 (71.3%)	0.00767	0.0539	Wikipathways
	80	Interleukin-1 Induced Activation of NF-kappa-B	9	9 (100.0%)	0.00888	0.0609	Wikipathways
	81	DNA Mismatch Repair	9	9 (100.0%)	0.00888	0.0609	Wikipathways
	82	Thymic Stromal LymphoPoietin (TSLP) Signaling Pathway	47	36 (76.6%)	0.00948	0.0627	Wikipathways
	83	Photodynamic therapy-induced AP-1 survival signaling.	50	38 (76.0%)	0.00968	0.0627	Wikipathways
	84	Protein alkylation leading to liver fibrosis	50	38 (76.0%)	0.00968	0.0627	Wikipathways
	85	DNA Damage Response	68	50 (73.5%)	0.0097	0.0627	Wikipathways
	86	Mesodermal Commitment Pathway	153	105 (68.6%)	0.00971	0.0627	Wikipathways
	87	Ovarian Infertility Genes	31	25 (80.6%)	0.00985	0.0629	Wikipathways

## Sheet: Table S4_FerrDb
experimentally validated and unambiguous ferroptosis driver and suppressor genes	FerrDb_ferroptotsis driver genes	FerrDb_ferroptosis suppressor genes
	RPL8	SLC7A11
	IREB2	GPX4
	ATP5MC3	AKR1C1
	CS	AKR1C2
	EMC2	AKR1C3
	ACSF2	RB1
	G6PD	HSPB1
	PGD	HSF1
	PIK3CA	GCLC
	FLT3	NFE2L2
	SCP2	SQSTM1
	TF	NQO1
	TFRC	FTH1
	TFR2	MUC1
	SLC38A1	SLC3A2
	SLC1A5	MT1G
	GLS2	SLC40A1
	GOT1	CISD1
	CARS1	FANCD2
	ALOX5	FTMT
	KEAP1	HSPA5
	ATG5	ATF4
	ATG7	HELLS
	NCOA4	SCD
	ALOX12	FADS2
	ALOX12B	SRC
	ALOX15	STAT3
	ALOX15B	PML
	ALOXE3	MTOR
	PHKG2	NFS1
	ULK1	TP63
	ATG3	CDKN1A
	ATG13	MIR137
	ULK2	ENPP2
	ACSL4	FH
	SAT1	CISD2
	LPCAT3	MIR9-1
	EGFR	MIR9-2
	NOX4	MIR9-3
	MAPK3	CBS
	MAPK1	ISCU
	BID	ACSL3
	ZEB1	OTUB1
	DPP4	CD44
	CDKN2A	LINC00336
	PEBP1	BRD4
	SOCS1	PRDX6
	CDO1	MIR17
	MYB	SESN2
	MAPK8	NF2
	MAPK9	ARNTL
	CHAC1	CA9
	MAPK14	TMBIM4
	LINC00472	MIR212
	BECN1	AIFM2
	PRKAA2	LAMP2
	PRKAA1	ZFP36
	ELAVL1	PROM2
	BAP1	CHMP5
	ABCC1	CHMP6
	MIR6852	CAV1
	ACVR1B	GCH1
	TGFBR1
	EPAS1
	HILPDA
	IFNG
	ANO6
	LPIN1
	HMGB1
	TNFAIP3
	TLR4
	ATF3
	ATM
	YY1AP1
	EGLN2
	MIOX
	TAZ
	MTDH
	IDH1
	PANX1
	BACH1
	LONP1

## Sheet: Table S5_FerrDEGs
Ferroptosis driver DEGs	Ferroptosis suppressor DEGs
RPL8	GPX4
IREB2	AKR1C2
ATP5MC3	RB1
EMC2	HSPB1
G6PD	HSF1
PGD	GCLC
PIK3CA	SQSTM1
FLT3	NQO1
SCP2	MUC1
TF	SLC3A2
TFRC	MT1G
TFR2	SLC40A1
SLC38A1	CISD1
SLC1A5	FANCD2
GLS2	FTMT
GOT1	HSPA5
ALOX5	ATF4
KEAP1	HELLS
ATG7	SCD
NCOA4	FADS2
ALOX12	SRC
ALOX12B	PML
PHKG2	MTOR
ULK1	NFS1
ATG3	TP63
ACSL4	CDKN1A
SAT1	ENPP2
LPCAT3	FH
EGFR	ISCU
NOX4	BRD4
MAPK3	PRDX6
MAPK1	NF2
BID	CA9
ZEB1	TMBIM4
DPP4	LAMP2
CDKN2A	PROM2
PEBP1	CHMP5
SOCS1	CHMP6
CDO1	GCH1
MYB
MAPK9
CHAC1
MAPK14
LINC00472
BECN1
PRKAA2
PRKAA1
ELAVL1
BAP1
ABCC1
ACVR1B
HILPDA
IFNG
ANO6
LPIN1
HMGB1
TNFAIP3
ATF3
ATM
EGLN2
MIOX
TAZ
MTDH
IDH1
PANX1
BACH1
LONP1

## Sheet: Table S6_FPI
ID	subtypes	prognostic ferroptosis driver DEG set_enrichement_score	prognostic ferroptosis suppressor DEG set_enrichement_score	FPI
MB-0000	Luminal A	0.0142857	0.0745098	-0.0602241
MB-0002	Luminal A	0.240909	-0.178571	0.419481
MB-0005	Luminal A	0.0607143	0.227273	-0.166558
MB-0006	Luminal A	0.02	0.08	-0.06
MB-0008	Luminal A	-0.144444	0.190909	-0.335354
MB-0010	Luminal A	-2.77556e-17	0.3	-0.3
MB-0014	Luminal A	0.41791	-0.4	0.81791
MB-0022	Luminal A	0.278125	-0.244444	0.522569
MB-0028	Luminal A	-0.0727273	0.188889	-0.261616
MB-0035	Luminal A	0.411111	-0.221739	0.63285
MB-0036	Luminal A	-0.101961	0.144898	-0.246859
MB-0039	Luminal A	-0.0848485	0.264706	-0.349554
MB-0045	Luminal A	-0.377778	0.409091	-0.786869
MB-0050	Luminal A	-0.263636	0.278571	-0.542208
MB-0053	Luminal A	-0.0830508	0.2	-0.283051
MB-0054	Luminal A	-0.12	0.2	-0.32
MB-0056	Luminal A	0.193103	-0.157143	0.350246
MB-0060	Luminal A	0.166667	-0.175	0.341667
MB-0064	Luminal A	0.178571	-0.0363636	0.214935
MB-0066	Luminal A	-0.276596	0.433962	-0.710558
MB-0068	Luminal A	-0.045098	0.0408163	-0.0859144
MB-0081	Luminal A	-0.0980392	0.222449	-0.320488
MB-0083	Luminal A	0.187719	-0.0186047	0.206324
MB-0093	Luminal A	-0.283333	0.334615	-0.617949
MB-0095	Luminal A	0.338596	-0.365116	0.703713
MB-0097	Luminal A	0.2	-0.02	0.22
MB-0101	Luminal A	0.02	0.16	-0.14
MB-0102	Luminal A	0.343478	-0.185185	0.528663
MB-0106	Luminal A	0.06	0.08	-0.02
MB-0107	Luminal A	0.133333	-0.103448	0.236782
MB-0108	Luminal A	0.0857143	0.00196078	0.0837535
MB-0109	Luminal A	0.0666667	0.0346154	0.0320513
MB-0111	Luminal A	0.0444444	0.152174	-0.107729
MB-0112	Luminal A	0.0269841	0.0594595	-0.0324753
MB-0114	Luminal A	-0.1	0.181818	-0.281818
MB-0116	Luminal A	0.122222	-0.0454545	0.167677
MB-0117	Luminal A	-0.415385	0.5625	-0.977885
MB-0119	Luminal A	0.0508475	-1.11022e-16	0.0508475
MB-0121	Luminal A	-0.18	0.32	-0.5
MB-0122	Luminal A	0.0487805	0.188136	-0.139355
MB-0123	Luminal A	-0.201695	0.307317	-0.509012
MB-0124	Luminal A	0.0517241	-1.11022e-16	0.0517241
MB-0125	Luminal A	0.292982	-0.139535	0.432517
MB-0126	Luminal A	0.16	-0.26	0.42
MB-0128	Luminal A	-0.3	0.310345	-0.610345
MB-0131	Luminal A	0.339623	-0.131915	0.471538
MB-0133	Luminal A	0.0047619	-0.0172414	0.0220033
MB-0134	Luminal A	0.179592	0.0490196	0.130572
MB-0135	Luminal A	0.3	-0.3	0.6
MB-0136	Luminal A	-0.12963	0.373913	-0.503543
MB-0138	Luminal A	0.1	-0.0821429	0.182143
MB-0139	Luminal A	-0.0869565	0.174074	-0.261031
MB-0140	Luminal A	0.363934	-0.261538	0.625473
MB-0142	Luminal A	-0.163415	0.288136	-0.45155
MB-0143	Luminal A	-0.198361	0.487179	-0.68554
MB-0144	Luminal A	-0.0888889	0.0636364	-0.152525
MB-0145	Luminal A	-0.207692	0.3375	-0.545192
MB-0146	Luminal A	-0.236364	0.266667	-0.50303
MB-0147	Luminal A	0.675	-0.576923	1.25192
MB-0150	Luminal A	-0.4	0.508197	-0.908197
MB-0151	Luminal A	-0.444444	0.454545	-0.89899
MB-0154	Luminal A	-0.123077	0.1125	-0.235577
MB-0155	Luminal A	-0.236364	0.222222	-0.458586
MB-0162	Luminal A	0.180392	0.044898	0.135494
MB-0166	Luminal A	0.16	0.06	0.1
MB-0167	Luminal A	-0.175	0.35	-0.525
MB-0168	Luminal A	0.183333	-0.175	0.358333
MB-0170	Luminal A	-0.404762	0.482759	-0.887521
MB-0171	Luminal A	-0.306122	0.466667	-0.772789
MB-0172	Luminal A	-0.235088	0.272093	-0.507181
MB-0173	Luminal A	0.282759	-0.114286	0.397044
MB-0175	Luminal A	0.457143	-0.244828	0.70197
MB-0176	Luminal A	-0.1	0.163934	-0.263934
MB-0177	Luminal A	-0.0142857	0.130769	-0.145055
MB-0178	Luminal A	-0.247619	0.37931	-0.626929
MB-0180	Luminal A	0.203571	-0.245455	0.449026
MB-0181	Luminal A	0.345455	-0.110714	0.456169
MB-0184	Luminal A	0.352941	-0.261224	0.614166
MB-0189	Luminal A	-0.134043	0.301887	-0.435929
MB-0192	Luminal A	-0.427451	0.553061	-0.980512
MB-0193	Luminal A	-0.0433962	0.3	-0.343396
MB-0194	Luminal A	-0.175	0.266667	-0.441667
MB-0195	Luminal A	0.125926	-0.113043	0.238969
MB-0197	Luminal A	-0.665957	0.711321	-1.37728
MB-0198	Luminal A	-0.254545	0.333333	-0.587879
MB-0199	Luminal A	-0.32	0.5	-0.82
MB-0202	Luminal A	-0.563636	0.555556	-1.11919
MB-0203	Luminal A	-0.0960784	0.187755	-0.283834
MB-0204	Luminal A	0.135593	0.0878049	0.0477883
MB-0205	Luminal A	0.0958333	-0.00384615	0.0996795
MB-0207	Luminal A	0.373684	-0.27907	0.652754
MB-0209	Luminal A	0.110714	-0.0590909	0.169805
MB-0215	Luminal A	0.1	0.075	0.025
MB-0218	Luminal A	0.1	-0.02	0.12
MB-0222	Luminal A	-0.4	0.425	-0.825
MB-0223	Luminal A	0.203571	-0.109091	0.312662
MB-0224	Luminal A	-0.209091	0.2	-0.409091
MB-0226	Luminal A	0.421053	-0.411628	0.832681
MB-0227	Luminal A	0.244444	-0.1	0.344444
MB-0228	Luminal A	-0.148387	0.178947	-0.327334
MB-0229	Luminal A	0.518182	-0.355556	0.873737
MB-0231	Luminal A	0.374419	-0.303509	0.677927
MB-0232	Luminal A	-0.0909091	0.0777778	-0.168687
MB-0233	Luminal A	-0.158974	0.229508	-0.388483
MB-0234	Luminal A	0.0672131	-0.0897436	0.156957
MB-0235	Luminal A	-0.111538	0.2125	-0.324038
MB-0239	Luminal A	-0.0511628	0.175439	-0.226601
MB-0241	Luminal A	-0.296721	0.3	-0.596721
MB-0242	Luminal A	-5.55112e-17	0.116667	-0.116667
MB-0243	Luminal A	0.318605	-0.140351	0.458956
MB-0244	Luminal A	-0.3	0.395082	-0.695082
MB-0245	Luminal A	-0.0944444	0.084375	-0.178819
MB-0247	Luminal A	0.0245614	0.0883721	-0.0638107
MB-0248	Luminal A	0.166667	-0.1	0.266667
MB-0253	Luminal A	0.207547	-0.221277	0.428824
MB-0256	Luminal A	-0.5	0.5	-1
MB-0257	Luminal A	0.025	0.15	-0.125
MB-0258	Luminal A	-0.25	0.375	-0.625
MB-0260	Luminal A	0.404082	-0.378431	0.782513
MB-0261	Luminal A	0.159259	-0.0695652	0.228824
MB-0262	Luminal A	-0.270213	0.439623	-0.709835
MB-0263	Luminal A	-0.0346154	0.204167	-0.238782
MB-0264	Luminal A	-0.0666667	0.0896552	-0.156322
MB-0266	Luminal A	0.0416667	0.0730769	-0.0314103
MB-0268	Luminal A	-0.3	0.316667	-0.616667
MB-0270	Luminal A	-0.242553	0.281132	-0.523685
MB-0272	Luminal A	0.307692	-0.208333	0.516026
MB-0273	Luminal A	0.165217	0.0259259	0.139291
MB-0275	Luminal A	-0.152174	0.259259	-0.411433
MB-0279	Luminal A	-0.19434	0.310638	-0.504978
MB-0280	Luminal A	-0.254545	0.333333	-0.587879
MB-0282	Luminal A	-0.2	0.475	-0.675
MB-0285	Luminal A	0.0622642	0.0468085	0.0154556
MB-0286	Luminal A	-0.025	-0.00909091	-0.0159091
MB-0287	Luminal A	0.4	-0.1	0.5
MB-0290	Luminal A	-0.373077	0.508333	-0.88141
MB-0293	Luminal A	0.075	0.0833333	-0.00833333
MB-0295	Luminal A	-0.510638	0.522642	-1.03328
MB-0301	Luminal A	0.239286	-0.168182	0.407468
MB-0302	Luminal A	0.204167	-0.219231	0.423397
MB-0304	Luminal A	-0.025	0.109091	-0.134091
MB-0305	Luminal A	-0.735849	0.693617	-1.42947
MB-0306	Luminal A	0.34	-0.2	0.54
MB-0308	Luminal A	-0.245455	0.311111	-0.556566
MB-0309	Luminal A	0.444186	-0.340351	0.784537
MB-0310	Luminal A	-0.24	0.36	-0.6
MB-0311	Luminal A	-0.2375	0.219231	-0.456731
MB-0312	Luminal A	-0.240625	0.305556	-0.546181
MB-0313	Luminal A	0.0346154	0.0583333	-0.0237179
MB-0315	Luminal A	-0.0238095	0.210345	-0.234154
MB-0317	Luminal A	0.2	0.05	0.15
MB-0319	Luminal A	0.0403509	0.155814	-0.115463
MB-0320	Luminal A	-0.2	0.109091	-0.309091
MB-0321	Luminal A	0.54902	-0.367347	0.916367
MB-0322	Luminal A	-0.28	0.34	-0.62
MB-0324	Luminal A	0.0632653	0.00392157	0.0593437
MB-0325	Luminal A	0.218519	-0.0478261	0.266345
MB-0328	Luminal A	-0.161702	0.145283	-0.306985
MB-0336	Luminal A	0.252174	-0.0407407	0.292915
MB-0339	Luminal A	0.161224	0.109804	0.0514206
MB-0341	Luminal A	-0.4	0.42	-0.82
MB-0342	Luminal A	0.2	0.00638298	0.193617
MB-0343	Luminal A	0.216667	-0.175	0.391667
MB-0344	Luminal A	-0.265217	0.166667	-0.431884
MB-0345	Luminal A	-0.4	0.368657	-0.768657
MB-0348	Luminal A	0.465385	-0.283333	0.748718
MB-0349	Luminal A	0.111111	0.118182	-0.00707071
MB-0353	Luminal A	0.0363636	0.177778	-0.141414
MB-0356	Luminal A	0.0375	0.176923	-0.139423
MB-0358	Luminal A	0.172222	-0.028125	0.200347
MB-0359	Luminal A	-0.145833	0.169231	-0.315064
MB-0360	Luminal A	-0.083871	0.2	-0.283871
MB-0362	Luminal A	-2.77556e-17	0.2	-0.2
MB-0363	Luminal A	-0.112766	0.158491	-0.271257
MB-0364	Luminal A	0.186207	-0.109524	0.295731
MB-0366	Luminal A	0.161224	-0.160784	0.322009
MB-0367	Luminal A	-0.06	0.28	-0.34
MB-0368	Luminal A	-0.18	0.36	-0.54
MB-0369	Luminal A	-0.263636	0.233333	-0.49697
MB-0370	Luminal A	0.00869565	0.0481481	-0.0394525
MB-0374	Luminal A	-0.382979	0.484906	-0.867884
MB-0375	Luminal A	0.0269231	0.225	-0.198077
MB-0377	Luminal A	-0.559574	0.590566	-1.15014
MB-0379	Luminal A	-0.145283	0.310638	-0.455921
MB-0380	Luminal A	-0.15	0.408333	-0.558333
MB-0382	Luminal A	-0.155814	0.35614	-0.511954
MB-0383	Luminal A	0.111111	0.0545455	0.0565657
MB-0384	Luminal A	0.159259	-0.0478261	0.207085
MB-0385	Luminal A	-0.335294	0.367347	-0.702641
MB-0386	Luminal A	-0.325	0.238462	-0.563462
MB-0392	Luminal A	-0.66087	0.740741	-1.40161
MB-0393	Luminal A	-0.657143	0.727586	-1.38473
MB-0394	Luminal A	-0.119149	0.25283	-0.371979
MB-0397	Luminal A	0.219608	-0.118367	0.337975
MB-0398	Luminal A	0.459322	-0.358537	0.817859
MB-0402	Luminal A	-0.486957	0.451852	-0.938808
MB-0404	Luminal A	-0.2	0.251163	-0.451163
MB-0406	Luminal A	-0.075	0.222727	-0.297727
MB-0410	Luminal A	0.0581395	0.00526316	0.0528764
MB-0411	Luminal A	-0.333333	0.457692	-0.791026
MB-0412	Luminal A	0.1	-0.00869565	0.108696
MB-0413	Luminal A	-0.110526	0.297674	-0.408201
MB-0417	Luminal A	0.355932	-0.190244	0.546176
MB-0418	Luminal A	-0.0979592	0.0215686	-0.119528
MB-0419	Luminal A	0.227273	-0.075	0.302273
MB-0422	Luminal A	0.0245614	0.204651	-0.18009
MB-0425	Luminal A	-0.0803922	0.183673	-0.264066
MB-0426	Luminal A	-0.0842105	0.083871	-0.168081
MB-0427	Luminal A	-0.760465	0.859649	-1.62011
MB-0428	Luminal A	-0.362963	0.504348	-0.867311
MB-0429	Luminal A	-0.275	0.327273	-0.602273
MB-0431	Luminal A	-0.0272727	-0.0464286	0.0191558
MB-0437	Luminal A	0.422034	-0.4	0.822034
MB-0439	Luminal A	0.264286	-0.245455	0.50974
MB-0440	Luminal A	0.453061	-0.237255	0.690316
MB-0442	Luminal A	-0.109091	0.203571	-0.312662
MB-0443	Luminal A	-0.0647059	0.0545455	-0.119251
MB-0444	Luminal A	-0.026087	0.277778	-0.303865
MB-0445	Luminal A	-0.385714	0.45	-0.835714
MB-0449	Luminal A	0.166667	-0.0862069	0.252874
MB-0451	Luminal A	-0.52	0.48	-1
MB-0452	Luminal A	-0.539286	0.618182	-1.15747
MB-0454	Luminal A	0.431034	-0.3	0.731034
MB-0455	Luminal A	-0.686275	0.816327	-1.5026
MB-0458	Luminal A	0.0962963	0.0565217	0.0397746
MB-0459	Luminal A	0.0259259	0.0565217	-0.0305958
MB-0460	Luminal A	0.0666667	0.0909091	-0.0242424
MB-0463	Luminal A	-0.0163265	0.198039	-0.214366
MB-0466	Luminal A	-0.414634	0.471186	-0.885821
MB-0468	Luminal A	-0.310526	0.327907	-0.638433
MB-0469	Luminal A	0.113953	-0.152632	0.266585
MB-0471	Luminal A	-0.1	0.181818	-0.281818
MB-0472	Luminal A	0.139286	-0.0727273	0.212013
MB-0474	Luminal A	0.1	-0.0148148	0.114815
MB-0475	Luminal A	-0.862745	0.918367	-1.78111
MB-0476	Luminal A	-0.12	0.18	-0.3
MB-0478	Luminal A	0.0153846	0.0875	-0.0721154
MB-0480	Luminal A	-0.08	0.08	-0.16
MB-0483	Luminal A	-0.47931	0.704762	-1.18407
MB-0485	Luminal A	-0.275	0.416667	-0.691667
MB-0486	Luminal A	-0.278261	0.522222	-0.800483
MB-0487	Luminal A	0.155556	0.0545455	0.10101
MB-0488	Luminal A	0.280702	0.0232558	0.257446
MB-0490	Luminal A	-0.483333	0.519231	-1.00256
MB-0491	Luminal A	-0.3	0.415789	-0.715789
MB-0492	Luminal A	-0.162264	0.361702	-0.523966
MB-0496	Luminal A	-0.0511628	0.0877193	-0.138882
MB-0497	Luminal A	0.18	-0.08	0.26
MB-0501	Luminal A	-0.625	0.65	-1.275
MB-0503	Luminal A	-0.3375	0.473077	-0.810577
MB-0504	Luminal A	-0.0814815	0.143478	-0.22496
MB-0505	Luminal A	0.4	-0.454545	0.854545
MB-0506	Luminal A	-0.0836066	0.138462	-0.222068
MB-0507	Luminal A	-0.6	0.56	-1.16
MB-0508	Luminal A	-0.481818	0.466667	-0.948485
MB-0509	Luminal A	0.345455	-0.25	0.595455
MB-0510	Luminal A	-0.389362	0.598113	-0.987475
MB-0511	Luminal A	-0.234615	0.466667	-0.701282
MB-0512	Luminal A	-0.37561	0.471186	-0.846796
MB-0513	Luminal A	-0.32	0.36	-0.68
MB-0514	Luminal A	-0.34	0.34	-0.68
MB-0517	Luminal A	-0.6	0.727119	-1.32712
MB-0519	Luminal A	-0.419048	0.534483	-0.95353
MB-0521	Luminal A	-0.178261	0.348148	-0.526409
MB-0524	Luminal A	-0.572727	0.611111	-1.18384
MB-0526	Luminal A	-0.310714	0.327273	-0.637987
MB-0527	Luminal A	-0.0553191	-0.054717	-0.000602168
MB-0528	Luminal A	-0.36	0.34	-0.7
MB-0529	Luminal A	-0.0943396	0.153191	-0.247531
MB-0531	Luminal A	0.106977	0.122807	-0.0158303
MB-0532	Luminal A	-0.24	0.5	-0.74
MB-0534	Luminal A	-0.2	0.441667	-0.641667
MB-0535	Luminal A	0.233333	-0.127273	0.360606
MB-0536	Luminal A	-0.0909091	0.0777778	-0.168687
MB-0537	Luminal A	-0.16	0.3	-0.46
MB-0538	Luminal A	-0.404651	0.450877	-0.855528
MB-0541	Luminal A	-0.290909	0.133333	-0.424242
MB-0542	Luminal A	-0.0960784	0.165306	-0.261385
MB-0544	Luminal A	0.184746	-0.160976	0.345721
MB-0545	Luminal A	0.185965	-0.227907	0.413872
MB-0550	Luminal A	0.0701754	-0.0860465	0.156222
MB-0551	Luminal A	-0.3	0.390323	-0.690323
MB-0554	Luminal A	-0.0535714	0.254545	-0.308117
MB-0559	Luminal A	0.2	-0.26	0.46
MB-0568	Luminal A	0.175472	-0.0744681	0.24994
MB-0569	Luminal A	0.366667	-0.126087	0.492754
MB-0570	Luminal A	-0.309677	0.405263	-0.714941
MB-0571	Luminal A	0.247619	-0.205405	0.453024
MB-0573	Luminal A	-0.3	0.293548	-0.593548
MB-0574	Luminal A	-0.559091	0.714286	-1.27338
MB-0575	Luminal A	-0.404651	0.45614	-0.860792
MB-0576	Luminal A	-0.419149	0.579245	-0.998394
MB-0577	Luminal A	0.308475	-0.214634	0.523109
MB-0578	Luminal A	-0.1	0.207143	-0.307143
MB-0579	Luminal A	0.260976	-0.272881	0.533857
MB-0580	Luminal A	-0.571429	0.624138	-1.19557
MB-0583	Luminal A	0.1	0.0745098	0.0254902
MB-0584	Luminal A	-0.194737	0.351613	-0.54635
MB-0585	Luminal A	0.3	-0.258065	0.558065
MB-0586	Luminal A	0.278261	-0.0333333	0.311594
MB-0587	Luminal A	-0.521739	0.477778	-0.999517
MB-0590	Luminal A	-0.176596	0.322642	-0.499237
MB-0591	Luminal A	0.181633	0.109804	0.0718287
MB-0594	Luminal A	-0.0727273	0.3	-0.372727
MB-0596	Luminal A	0.0818182	-0.153571	0.23539
MB-0597	Luminal A	-0.12	0.32	-0.44
MB-0598	Luminal A	0.233898	-0.139024	0.372923
MB-0599	Luminal A	-0.272727	0.382143	-0.65487
MB-0600	Luminal A	0.259259	-0.00434783	0.263607
MB-0601	Luminal A	0.439286	-0.368182	0.807468
MB-0603	Luminal A	-0.155319	0.237736	-0.393055
MB-0605	Luminal A	-0.411111	0.572727	-0.983838
MB-0606	Luminal A	-0.0636364	0.188889	-0.252525
MB-0607	Luminal A	-0.390909	0.467857	-0.858766
MB-0609	Luminal A	-0.533333	0.5	-1.03333
MB-0610	Luminal A	-0.638298	0.754717	-1.39301
MB-0611	Luminal A	0.0976744	-0.077193	0.174867
MB-0614	Luminal A	-0.533333	0.472727	-1.00606
MB-0616	Luminal A	-0.342308	0.545833	-0.888141
MB-0618	Luminal A	0.4	-0.316667	0.716667
MB-0619	Luminal A	-0.106122	0.0372549	-0.143377
MB-0620	Luminal A	-0.1	0.186364	-0.286364
MB-0621	Luminal A	-0.1	0.266667	-0.366667
MB-0623	Luminal A	0.135714	-0.109091	0.244805
MB-0624	Luminal A	-0.12449	0.194118	-0.318607
MB-0626	Luminal A	-0.154902	0.273469	-0.428371
MB-0628	Luminal A	-0.0578947	0.0967742	-0.154669
MB-0631	Luminal A	0.596491	-0.551163	1.14765
MB-0632	Luminal A	0.062963	0.165217	-0.102254
MB-0636	Luminal A	0.0464286	0.0772727	-0.0308442
MB-0637	Luminal A	-0.230435	0.340741	-0.571176
MB-0638	Luminal A	-0.1	0.222222	-0.322222
MB-0640	Luminal A	-0.0745098	0.208163	-0.282673
MB-0641	Luminal A	0.2	-0.2	0.4
MB-0642	Luminal A	0.1	-0.218182	0.318182
MB-0644	Luminal A	0.361702	-0.269811	0.631513
MB-0646	Luminal A	0.103704	0.0652174	0.0384863
MB-0649	Luminal A	0.02	0.26	-0.24
MB-0650	Luminal A	-0.0136364	0.271429	-0.285065
MB-0654	Luminal A	-0.292308	0.216667	-0.508974
MB-0655	Luminal A	-0.292982	0.467442	-0.760424
MB-0657	Luminal A	-0.0666667	0.246154	-0.312821
MB-0661	Luminal A	-0.266667	0.190909	-0.457576
MB-0666	Luminal A	-0.25	0.4	-0.65
MB-0872	Luminal A	0.263265	-0.0980392	0.361305
MB-0877	Luminal A	-0.101961	0.0183673	-0.120328
MB-0880	Luminal A	-0.211111	0.295652	-0.506763
MB-0882	Luminal A	-0.1	0.253571	-0.353571
MB-0884	Luminal A	-0.273684	0.248387	-0.522071
MB-0891	Luminal A	0.0826087	-0.0814815	0.16409
MB-0897	Luminal A	-0.0647059	0.138776	-0.203481
MB-0899	Luminal A	-0.466667	0.611538	-1.07821
MB-0904	Luminal A	0.0619048	0.0758621	-0.0139573
MB-2536	Luminal A	0.310526	-0.234884	0.54541
MB-2564	Luminal A	-0.174074	0.273913	-0.447987
MB-2610	Luminal A	0.0192308	0.141667	-0.122436
MB-2613	Luminal A	-0.2	0.05	-0.25
MB-2614	Luminal A	-0.00384615	0.304167	-0.308013
MB-2616	Luminal A	-0.08	0.2	-0.28
MB-2617	Luminal A	-0.0129032	0.136842	-0.149745
MB-2618	Luminal A	-0.207143	0.404545	-0.611688
MB-2624	Luminal A	0.190909	-0.0892857	0.280195
MB-2629	Luminal A	0.143478	-0.158065	0.301543
MB-2634	Luminal A	0.2	-0.0666667	0.266667
MB-2642	Luminal A	-0.113208	0.280851	-0.394059
MB-2645	Luminal A	0.0929825	0.0674419	0.0255406
MB-2669	Luminal A	-0.264151	0.295745	-0.559896
MB-2686	Luminal A	-0.354545	0.582143	-0.936688
MB-2705	Luminal A	0.236585	-0.198305	0.43489
MB-2708	Luminal A	-0.481818	0.588889	-1.07071
MB-2711	Luminal A	0.491667	-0.234615	0.726282
MB-2712	Luminal A	0.279167	-0.242308	0.521474
MB-2721	Luminal A	0.6	-0.364179	0.964179
MB-2725	Luminal A	0.155556	-0.0727273	0.228283
MB-2728	Luminal A	-0.12807	0.204651	-0.332721
MB-2730	Luminal A	-0.188462	0.45	-0.638462
MB-2735	Luminal A	-0.34	0.48	-0.82
MB-2744	Luminal A	-0.1	0.169492	-0.269492
MB-2745	Luminal A	-0.02	0.08	-0.1
MB-2747	Luminal A	0.0916667	-0.0346154	0.126282
MB-2749	Luminal A	0.0391304	0.0185185	0.0206119
MB-2750	Luminal A	-0.438298	0.484906	-0.923204
MB-2752	Luminal A	-0.0642857	0.136364	-0.200649
MB-2760	Luminal A	0.0355932	0.0926829	-0.0570897
MB-2763	Luminal A	0.06	0	0.06
MB-2764	Luminal A	-0.208511	0.132075	-0.340586
MB-2765	Luminal A	0.37541	-0.220513	0.595923
MB-2767	Luminal A	-0.161538	0.354167	-0.515705
MB-2769	Luminal A	0.186441	-0.139024	0.325465
MB-2770	Luminal A	0.121212	-0.0352941	0.156506
MB-2772	Luminal A	-0.142857	0.327027	-0.469884
MB-2774	Luminal A	0.208333	-0.0576923	0.266026
MB-2778	Luminal A	-0.383019	0.559574	-0.942593
MB-2779	Luminal A	-0.4	0.36	-0.76
MB-2781	Luminal A	0.206452	-0.0736842	0.280136
MB-2790	Luminal A	-0.0821429	0.1	-0.182143
MB-2791	Luminal A	0.0129032	-0.00526316	0.0181664
MB-2792	Luminal A	-0.414634	0.269492	-0.684126
MB-2793	Luminal A	-0.312195	0.423729	-0.735924
MB-2795	Luminal A	-0.215094	0.231915	-0.447009
MB-2796	Luminal A	0.0701754	0.0465116	0.0236638
MB-2797	Luminal A	-0.22963	0.3	-0.52963
MB-2801	Luminal A	0.16129	-0.1	0.26129
MB-2803	Luminal A	-0.416667	0.669231	-1.0859
MB-2814	Luminal A	-0.0292683	0.255932	-0.2852
MB-2815	Luminal A	-0.2	0.307547	-0.507547
MB-2819	Luminal A	-0.454545	0.477778	-0.932323
MB-2820	Luminal A	-0.238462	0.3	-0.538462
MB-2821	Luminal A	-0.209091	0.2	-0.409091
MB-2835	Luminal A	-0.0680851	0.332075	-0.400161
MB-2838	Luminal A	0.25	-0.084375	0.334375
MB-2840	Luminal A	0.236364	-0.188889	0.425253
MB-2843	Luminal A	-0.0811321	0.355319	-0.436451
MB-2844	Luminal A	-0.246429	0.468182	-0.71461
MB-2845	Luminal A	0.173077	0.0208333	0.152244
MB-2846	Luminal A	0.328571	-0.213725	0.542297
MB-2848	Luminal A	0.325	-0.269231	0.594231
MB-2851	Luminal A	-0.0826087	0.196296	-0.278905
MB-2853	Luminal A	0.0538462	0.025	0.0288462
MB-2854	Luminal A	0.446429	-0.377273	0.823701
MB-2858	Luminal A	-0.0862069	0.166667	-0.252874
MB-2863	Luminal A	0.222222	-0.2	0.422222
MB-2867	Luminal A	0.215385	-0.145833	0.361218
MB-2896	Luminal A	0.3	-0.226923	0.526923
MB-2900	Luminal A	-0.0745098	0.206122	-0.280632
MB-2901	Luminal A	-0.357143	0.359091	-0.716234
MB-2916	Luminal A	-0.145833	0.115385	-0.261218
MB-2919	Luminal A	-0.386047	0.461404	-0.84745
MB-2927	Luminal A	-0.02	0.08	-0.1
MB-2931	Luminal A	-0.239216	0.322449	-0.561665
MB-2932	Luminal A	-0.1	0.166667	-0.266667
MB-2933	Luminal A	0.12807	0.0651163	0.0629539
MB-2944	Luminal A	-0.495745	0.522642	-1.01839
MB-2947	Luminal A	-0.215385	0.3375	-0.552885
MB-2951	Luminal A	-0.216667	0.225	-0.441667
MB-2952	Luminal A	-0.157447	0.220755	-0.378202
MB-2953	Luminal A	-0.0784314	0.140816	-0.219248
MB-2954	Luminal A	-0.144444	0.309091	-0.453535
MB-2960	Luminal A	0.396825	-0.3	0.696825
MB-2964	Luminal A	-0.356522	0.577778	-0.9343
MB-2966	Luminal A	0.302128	-0.213208	0.515335
MB-2969	Luminal A	-0.00701754	0.102326	-0.109343
MB-2970	Luminal A	-0.454237	0.463415	-0.917652
MB-2971	Luminal A	-0.0169492	0.0609756	-0.0779248
MB-2977	Luminal A	0.158824	0.0387755	0.120048
MB-2990	Luminal A	0.174468	-0.213208	0.387676
MB-2996	Luminal A	0.16	-0.02	0.18
MB-2999	Luminal A	0.192157	-0.202041	0.394198
MB-3002	Luminal A	0.14	-0.14	0.28
MB-3005	Luminal A	-0.0276596	0.264151	-0.291811
MB-3006	Luminal A	-0.103846	0.204167	-0.308013
MB-3007	Luminal A	-0.419048	0.468966	-0.888013
MB-3008	Luminal A	-0.1	0.0196078	-0.119608
MB-3013	Luminal A	-0.522642	0.580851	-1.10349
MB-3016	Luminal A	-0.176923	0.2	-0.376923
MB-3021	Luminal A	0.188235	0.157143	0.0310924
MB-3026	Luminal A	0.0111111	0.0108108	0.0003003
MB-3032	Luminal A	-0.38	0.48	-0.86
MB-3033	Luminal A	0.225926	0.0347826	0.191143
MB-3035	Luminal A	0.0222222	0.172727	-0.150505
MB-3037	Luminal A	0.2125	0.0884615	0.124038
MB-3049	Luminal A	-0.0111111	-0.0727273	0.0616162
MB-3050	Luminal A	0.740741	-0.726087	1.46683
MB-3060	Luminal A	0.0212766	0.0943396	-0.073063
MB-3064	Luminal A	0.141667	0.0615385	0.0801282
MB-3079	Luminal A	0.183333	-0.125	0.308333
MB-3083	Luminal A	-0.483333	0.469231	-0.952564
MB-3085	Luminal A	-0.0581395	0.133333	-0.191473
MB-3088	Luminal A	0.477358	-0.361702	0.839061
MB-3092	Luminal A	-0.0538462	0.145833	-0.199679
MB-3102	Luminal A	-0.169811	0.0978723	-0.267684
MB-3105	Luminal A	0.158824	-0.138776	0.297599
MB-3110	Luminal A	0.3875	-0.226923	0.614423
MB-3121	Luminal A	-0.121212	0.2	-0.321212
MB-3122	Luminal A	0.167797	-0.1	0.267797
MB-3165	Luminal A	0.163934	-0.1	0.263934
MB-3167	Luminal A	0.152941	-0.0612245	0.214166
MB-3171	Luminal A	0.169388	-0.0607843	0.230172
MB-3181	Luminal A	0.15098	0.0163265	0.134654
MB-3222	Luminal A	-0.12	0.22	-0.34
MB-3228	Luminal A	-0.196296	0.213043	-0.40934
MB-3252	Luminal A	0.104762	-0.127586	0.232348
MB-3253	Luminal A	0.0925926	0.108696	-0.0161031
MB-3254	Luminal A	0.0625	0.123077	-0.0605769
MB-3266	Luminal A	-0.442308	0.545833	-0.988141
MB-3275	Luminal A	-0.722222	0.704348	-1.42657
MB-3295	Luminal A	0.332653	-0.176471	0.509124
MB-3298	Luminal A	0.133333	0.0272727	0.106061
MB-3300	Luminal A	0.06	-0.08	0.14
MB-3301	Luminal A	0.078125	-0.0222222	0.100347
MB-3303	Luminal A	0.0416667	0.176923	-0.135256
MB-3328	Luminal A	0.241667	-0.05	0.291667
MB-3341	Luminal A	-0.332558	0.303509	-0.636067
MB-3344	Luminal A	0.0272727	0.0222222	0.00505051
MB-3350	Luminal A	0.155556	-0.0478261	0.203382
MB-3351	Luminal A	-0.0826087	0.188889	-0.271498
MB-3357	Luminal A	0.234884	-0.0947368	0.329621
MB-3363	Luminal A	-0.0627451	0.144898	-0.207643
MB-3365	Luminal A	0.328302	-0.182979	0.511281
MB-3367	Luminal A	-0.4	0.581481	-0.981481
MB-3371	Luminal A	0.280328	-0.305128	0.585456
MB-3378	Luminal A	0.0862069	-0.114286	0.200493
MB-3381	Luminal A	0.185106	-0.0924528	0.277559
MB-3388	Luminal A	-0.198305	0.370732	-0.569037
MB-3389	Luminal A	-0.109524	0.262069	-0.371593
MB-3402	Luminal A	-0.226923	0.3	-0.526923
MB-3403	Luminal A	0.56	-0.46	1.02
MB-3412	Luminal A	0.122222	0.0432432	0.078979
MB-3417	Luminal A	0.185714	-0.140909	0.326623
MB-3429	Luminal A	0.315789	-0.232258	0.548048
MB-3430	Luminal A	-0.2375	0.226923	-0.464423
MB-3436	Luminal A	-0.252941	0.412245	-0.665186
MB-3437	Luminal A	0.32	-0.12	0.44
MB-3439	Luminal A	-0.176596	0.322642	-0.499237
MB-3450	Luminal A	-0.353191	0.339623	-0.692814
MB-3452	Luminal A	-0.426415	0.444681	-0.871096
MB-3459	Luminal A	-0.135088	0.44186	-0.576948
MB-3462	Luminal A	0.05	-0.0833333	0.133333
MB-3466	Luminal A	-0.252941	0.455102	-0.708043
MB-3479	Luminal A	-0.125532	0.201887	-0.327419
MB-3487	Luminal A	-0.461538	0.445833	-0.907372
MB-3490	Luminal A	0.0511628	0.147368	-0.0962056
MB-3492	Luminal A	0.3	-0.0272727	0.327273
MB-3506	Luminal A	-0.0943396	0.274468	-0.368808
MB-3510	Luminal A	0.493103	-0.42381	0.916913
MB-3525	Luminal A	0.118519	-0.0304348	0.148953
MB-3526	Luminal A	-0.0655172	0.0904762	-0.155993
MB-3530	Luminal A	0.226415	0.0425532	0.183862
MB-3536	Luminal A	-0.383019	0.465957	-0.848976
MB-3545	Luminal A	-0.06	0.18	-0.24
MB-3548	Luminal A	0.44902	-0.514286	0.963305
MB-3576	Luminal A	-0.0162162	0.0793651	-0.0955813
MB-3582	Luminal A	-0.0576923	0.0708333	-0.128526
MB-3600	Luminal A	-0.509091	0.588889	-1.09798
MB-3614	Luminal A	-0.175	0.376923	-0.551923
MB-3707	Luminal A	0.410204	-0.378431	0.788635
MB-3711	Luminal A	0.116949	-0.0878049	0.204754
MB-3748	Luminal A	0.198246	-0.123256	0.321501
MB-3754	Luminal A	-0.566038	0.574468	-1.14051
MB-3781	Luminal A	0.141935	-0.0105263	0.152462
MB-3797	Luminal A	0.146154	0.141667	0.00448718
MB-3824	Luminal A	-0.513636	0.564286	-1.07792
MB-3838	Luminal A	0.165217	-0.0925926	0.25781
MB-3840	Luminal A	0.339623	-0.353191	0.692814
MB-3842	Luminal A	0.211628	-0.205263	0.416891
MB-3854	Luminal A	0.2	-0.262264	0.462264
MB-3865	Luminal A	0.0679245	0.112766	-0.0448414
MB-3871	Luminal A	-0.107547	0.140426	-0.247973
MB-3874	Luminal A	-0.286047	0.257895	-0.543941
MB-4000	Luminal A	0.00322581	0.136842	-0.133616
MB-4001	Luminal A	0.475	-0.266667	0.741667
MB-4003	Luminal A	0.219608	-0.0183673	0.237975
MB-4004	Luminal A	0.0982456	-0.111628	0.209874
MB-4005	Luminal A	0.0555556	0.0909091	-0.0353535
MB-4008	Luminal A	-0.165306	0.347059	-0.512365
MB-4010	Luminal A	0.0978723	-0.0754717	0.173344
MB-4011	Luminal A	0.402128	-0.264151	0.666279
MB-4017	Luminal A	-0.0222222	0.0454545	-0.0676768
MB-4018	Luminal A	0.15625	-0.1	0.25625
MB-4033	Luminal A	0.347059	-0.167347	0.514406
MB-4046	Luminal A	0.578571	-0.545455	1.12403
MB-4059	Luminal A	-0.1	0.192308	-0.292308
MB-4079	Luminal A	0.721429	-0.65	1.37143
MB-4091	Luminal A	0.24902	-0.332653	0.581673
MB-4098	Luminal A	0.511538	-0.4125	0.924038
MB-4119	Luminal A	0.8	-0.758621	1.55862
MB-4120	Luminal A	0.343478	-0.266667	0.610145
MB-4126	Luminal A	0.22	-0.22	0.44
MB-4139	Luminal A	0.547059	-0.553061	1.10012
MB-4140	Luminal A	0.62549	-0.573469	1.19896
MB-4141	Luminal A	0.452381	-0.251724	0.704105
MB-4145	Luminal A	0.214634	-0.0338983	0.248532
MB-4148	Luminal A	0.3	-0.327869	0.627869
MB-4154	Luminal A	-0.166667	0.104348	-0.271014
MB-4171	Luminal A	0.461404	-0.404651	0.866055
MB-4173	Luminal A	0.404545	-0.267857	0.672403
MB-4189	Luminal A	0.407407	-0.365217	0.772625
MB-4212	Luminal A	0.5	-0.36	0.86
MB-4213	Luminal A	-0.0454545	0.1	-0.145455
MB-4222	Luminal A	0.62963	-0.56087	1.1905
MB-4224	Luminal A	0.727273	-0.611111	1.33838
MB-4230	Luminal A	0.588462	-0.420833	1.00929
MB-4233	Luminal A	-0.252941	0.412245	-0.665186
MB-4234	Luminal A	0.693878	-0.605882	1.29976
MB-4235	Luminal A	0.293548	-0.3	0.593548
MB-4236	Luminal A	0.345455	-0.221429	0.566883
MB-4250	Luminal A	0.254237	-0.0609756	0.315213
MB-4264	Luminal A	0.473077	-0.416667	0.889744
MB-4266	Luminal A	0.16129	-0.1	0.26129
MB-4274	Luminal A	-0.4	0.34	-0.74
MB-4278	Luminal A	0.253968	-0.210811	0.464779
MB-4281	Luminal A	0.328571	-0.390909	0.719481
MB-4282	Luminal A	0.1	0.00909091	0.0909091
MB-4283	Luminal A	0.307317	-0.237288	0.544605
MB-4292	Luminal A	0.145455	-0.0111111	0.156566
MB-4293	Luminal A	0.161224	-0.121569	0.282793
MB-4300	Luminal A	0.419231	-0.425	0.844231
MB-4306	Luminal A	0.403571	-0.172727	0.576299
MB-4310	Luminal A	0.73913	-0.648148	1.38728
MB-4313	Luminal A	0.803571	-0.695455	1.49903
MB-4318	Luminal A	0.168085	-0.0811321	0.249217
MB-4322	Luminal A	0.217021	-0.0320755	0.249097
MB-4323	Luminal A	0.444444	-0.390909	0.835354
MB-4324	Luminal A	0.259091	-0.217857	0.476948
MB-4328	Luminal A	-0.235593	0.214634	-0.450227
MB-4329	Luminal A	0.438596	-0.3	0.738596
MB-4331	Luminal A	0.0468085	0.10566	-0.0588519
MB-4333	Luminal A	0.0967742	0.0434783	0.0532959
MB-4339	Luminal A	0.408696	-0.22963	0.638325
MB-4342	Luminal A	-0.0789474	0.206452	-0.285399
MB-4343	Luminal A	0.335714	-0.336364	0.672078
MB-4353	Luminal A	-0.17234	0.345283	-0.517623
MB-4357	Luminal A	0.47451	-0.32449	0.799
MB-4362	Luminal A	0.183019	0.0723404	0.110678
MB-4368	Luminal A	0.5	-0.34	0.84
MB-4374	Luminal A	0.516327	-0.490196	1.00652
MB-4375	Luminal A	0.4	-0.247059	0.647059
MB-4381	Luminal A	0.616981	-0.638298	1.25528
MB-4390	Luminal A	0.25	-0.166667	0.416667
MB-4395	Luminal A	0.640909	-0.535714	1.17662
MB-4418	Luminal A	0.34	-0.34	0.68
MB-4421	Luminal A	0.4	-0.378689	0.778689
MB-4426	Luminal A	0.492063	-0.4	0.892063
MB-4434	Luminal A	0.588889	-0.343478	0.932367
MB-4442	Luminal A	0.640909	-0.635714	1.27662
MB-4484	Luminal A	-1.11022e-16	0.0903226	-0.0903226
MB-4529	Luminal A	0.445283	-0.306383	0.751666
MB-4557	Luminal A	0.714286	-0.559091	1.27338
MB-4564	Luminal A	0.532653	-0.394118	0.926771
MB-4578	Luminal A	0.566667	-0.461538	1.02821
MB-4591	Luminal A	0.452381	-0.403448	0.855829
MB-4593	Luminal A	0.158537	-0.0847458	0.243282
MB-4598	Luminal A	0.410638	-0.164151	0.574789
MB-4599	Luminal A	0.691667	-0.75	1.44167
MB-4602	Luminal A	0.112195	0.0491525	0.0630426
MB-4603	Luminal A	0.58	-0.4	0.98
MB-4607	Luminal A	0.35814	-0.350877	0.709017
MB-4616	Luminal A	0.12	0.16	-0.04
MB-4618	Luminal A	0.201587	-0.0675676	0.269155
MB-4623	Luminal A	-0.226316	0.351613	-0.577929
MB-4627	Luminal A	0.111111	-0.0818182	0.192929
MB-4630	Luminal A	-0.0634146	0.183051	-0.246465
MB-4633	Luminal A	0.22	-0.16	0.38
MB-4634	Luminal A	-0.353191	0.34717	-0.700361
MB-4639	Luminal A	0.303846	-0.0125	0.316346
MB-4641	Luminal A	0.441667	-0.396154	0.837821
MB-4642	Luminal A	0.37037	-0.104348	0.474718
MB-4648	Luminal A	0.272093	-0.182456	0.454549
MB-4649	Luminal A	0.481395	-0.3	0.781395
MB-4651	Luminal A	-0.216667	0.411538	-0.628205
MB-4653	Luminal A	0.271429	-0.135294	0.406723
MB-4654	Luminal A	0.740741	-0.652174	1.39291
MB-4655	Luminal A	0.62	-0.4	1.02
MB-4661	Luminal A	0.433333	-0.343478	0.776812
MB-4665	Luminal A	0.0175439	0.0860465	-0.0685027
MB-4666	Luminal A	0.104762	-0.22069	0.325452
MB-4669	Luminal A	0.604545	-0.475	1.07955
MB-4670	Luminal A	0.285965	-0.0488372	0.334802
MB-4671	Luminal A	0.0454545	0.0222222	0.0232323
MB-4672	Luminal A	0.230435	-0.218519	0.448953
MB-4673	Luminal A	-0.15	0.35	-0.5
MB-4674	Luminal A	0.330435	-0.259259	0.589694
MB-4675	Luminal A	0.302128	-0.196226	0.498354
MB-4681	Luminal A	-0.2	0.305085	-0.505085
MB-4682	Luminal A	-0.337288	0.463415	-0.800703
MB-4685	Luminal A	0.169811	0.0702128	0.0995986
MB-4686	Luminal A	0.05	-5.55112e-17	0.05
MB-4687	Luminal A	-0.5875	0.630769	-1.21827
MB-4691	Luminal A	0.438596	-0.3	0.738596
MB-4692	Luminal A	0.581818	-0.4	0.981818
MB-4694	Luminal A	0.120833	-0.0961538	0.216987
MB-4695	Luminal A	0.470588	-0.532653	1.00324
MB-4697	Luminal A	0.492063	-0.4	0.892063
MB-4698	Luminal A	-0.0846154	0.163934	-0.24855
MB-4701	Luminal A	0.022449	0.0803922	-0.0579432
MB-4702	Luminal A	0.128986	-0.125806	0.254792
MB-4704	Luminal A	-0.0285714	0.0482759	-0.0768473
MB-4705	Luminal A	0.2	-0.1625	0.3625
MB-4706	Luminal A	-0.277778	0.427273	-0.705051
MB-4708	Luminal A	0.425	-0.323077	0.748077
MB-4709	Luminal A	-0.4	0.406452	-0.806452
MB-4710	Luminal A	0.5875	-0.576923	1.16442
MB-4712	Luminal A	0.166667	-0.05	0.216667
MB-4716	Luminal A	-0.213208	0.259574	-0.472782
MB-4718	Luminal A	-0.0869565	0.159259	-0.246216
MB-4719	Luminal A	-0.08	0.18	-0.26
MB-4721	Luminal A	0.5	-0.446154	0.946154
MB-4722	Luminal A	0.0607143	-0.00909091	0.0698052
MB-4723	Luminal A	0.133333	-0.0909091	0.224242
MB-4730	Luminal A	-0.236364	0.3	-0.536364
MB-4735	Luminal A	-0.0943396	0.168085	-0.262425
MB-4737	Luminal A	-0.291667	0.461538	-0.753205
MB-4738	Luminal A	0.4	-0.307692	0.707692
MB-4739	Luminal A	-0.124528	0.32766	-0.452188
MB-4741	Luminal A	-0.144444	0.327273	-0.471717
MB-4742	Luminal A	0.633333	-0.523077	1.15641
MB-4743	Luminal A	-0.246809	0.339623	-0.586431
MB-4744	Luminal A	0.296429	-0.309091	0.605519
MB-4746	Luminal A	0.234615	0.00833333	0.226282
MB-4749	Luminal A	-0.00930233	0.245614	-0.254916
MB-4750	Luminal A	0.2	-0.148148	0.348148
MB-4752	Luminal A	0.540909	-0.339286	0.880195
MB-4760	Luminal A	0.225	-0.0166667	0.241667
MB-4762	Luminal A	0.432143	-0.3	0.732143
MB-4764	Luminal A	0.433962	-0.276596	0.710558
MB-4767	Luminal A	-0.0847458	0.1	-0.184746
MB-4771	Luminal A	0.154902	-0.142857	0.297759
MB-4778	Luminal A	-0.243478	0.214815	-0.458293
MB-4779	Luminal A	0.623077	-0.593443	1.21652
MB-4782	Luminal A	0.225	-0.0615385	0.286538
MB-4784	Luminal A	0.235897	-0.165574	0.401471
MB-4785	Luminal A	0.713043	-0.722222	1.43527
MB-4787	Luminal A	0.317391	0.0592593	0.258132
MB-4790	Luminal A	0.0196078	-0.1	0.119608
MB-4791	Luminal A	-0.293103	0.271429	-0.564532
MB-4794	Luminal A	0.173077	-0.0791667	0.252244
MB-4797	Luminal A	0.194118	-0.146939	0.341056
MB-4798	Luminal A	0.466667	-0.363636	0.830303
MB-4800	Luminal A	-0.510204	0.627451	-1.13766
MB-4801	Luminal A	0.0297872	0.145283	-0.115496
MB-4802	Luminal A	0.149254	-0.1	0.249254
MB-4805	Luminal A	0.00689655	0.0904762	-0.0835796
MB-4806	Luminal A	-0.0782609	0.0222222	-0.100483
MB-4809	Luminal A	0.547826	-0.462963	1.01079
MB-4814	Luminal A	0.2	-0.0836066	0.283607
MB-4818	Luminal A	0.290909	-0.211111	0.50202
MB-4820	Luminal A	0.204651	-0.110526	0.315177
MB-4822	Luminal A	-0.225	0.322727	-0.547727
MB-4825	Luminal A	-0.330769	0.441667	-0.772436
MB-4827	Luminal A	0.219149	-0.201887	0.421036
MB-4828	Luminal A	0.208511	0.0377358	0.170775
MB-4829	Luminal A	0.295745	-0.158491	0.454235
MB-4832	Luminal A	-0.256522	0.333333	-0.589855
MB-4834	Luminal A	0.191304	-0.0666667	0.257971
MB-4836	Luminal A	0.211111	-0.136364	0.347475
MB-4838	Luminal A	0.00526316	-0.016129	0.0213922
MB-4839	Luminal A	-0.2	0.409091	-0.609091
MB-4843	Luminal A	0.1	-0.05	0.15
MB-4845	Luminal A	0.459574	-0.566038	1.02561
MB-4849	Luminal A	0.0111111	-0.0545455	0.0656566
MB-4851	Luminal A	-0.222807	0.334884	-0.557691
MB-4853	Luminal A	-0.216667	0.2	-0.416667
MB-4855	Luminal A	0.322727	-0.107143	0.42987
MB-4860	Luminal A	0.1	-0.0819672	0.181967
MB-4862	Luminal A	-0.0555556	0.272727	-0.328283
MB-4866	Luminal A	0.227273	-0.1	0.327273
MB-4867	Luminal A	0.1	0.0230769	0.0769231
MB-4869	Luminal A	0.452941	-0.34898	0.801921
MB-4870	Luminal A	0.507843	-0.406122	0.913966
MB-4872	Luminal A	0.15	0.0333333	0.116667
MB-4873	Luminal A	-0.022807	-0.0186047	-0.00420237
MB-4876	Luminal A	-0.34359	0.440984	-0.784573
MB-4882	Luminal A	0.1	-0.0833333	0.183333
MB-4883	Luminal A	0.284615	-0.3	0.584615
MB-4887	Luminal A	0.383333	-0.325	0.708333
MB-4894	Luminal A	-0.0346154	0.204167	-0.238782
MB-4897	Luminal A	-0.192982	0.397674	-0.590657
MB-4898	Luminal A	0.572727	-0.522222	1.09495
MB-4899	Luminal A	-0.0102564	0.0508197	-0.0610761
MB-4900	Luminal A	0.183673	-0.133333	0.317007
MB-4906	Luminal A	-0.155172	0.22381	-0.378982
MB-4912	Luminal A	0.180392	0.12449	0.0559024
MB-4925	Luminal A	-0.285714	0.347059	-0.632773
MB-4933	Luminal A	0.196078	0.0204082	0.17567
MB-4934	Luminal A	-0.0850746	0.272727	-0.357802
MB-4937	Luminal A	-0.282979	0.258491	-0.541469
MB-4941	Luminal A	0.280328	-0.2	0.480328
MB-4944	Luminal A	-0.536364	0.65	-1.18636
MB-4949	Luminal A	-0.290476	0.3	-0.590476
MB-4950	Luminal A	-0.156863	0.328571	-0.485434
MB-4956	Luminal A	0.280328	-0.2	0.480328
MB-4957	Luminal A	0.337037	-0.308696	0.645733
MB-4959	Luminal A	0.283333	-0.2	0.483333
MB-4961	Luminal A	-0.1	0.223077	-0.323077
MB-4962	Luminal A	-0.453061	0.470588	-0.923649
MB-4965	Luminal A	-0.133333	0.225	-0.358333
MB-4966	Luminal A	0.24	-0.24	0.48
MB-4967	Luminal A	-0.222727	0.414286	-0.637013
MB-4968	Luminal A	-0.102041	0.292157	-0.394198
MB-4969	Luminal A	0.581481	-0.486957	1.06844
MB-4970	Luminal A	-0.0666667	0.0272727	-0.0939394
MB-4976	Luminal A	0.625	-0.5	1.125
MB-4977	Luminal A	-0.26	0.34	-0.6
MB-4978	Luminal A	0.456098	-0.318644	0.774742
MB-4981	Luminal A	0.192308	-0.1	0.292308
MB-4986	Luminal A	0.1	-0.0833333	0.183333
MB-4987	Luminal A	0.158491	-0.012766	0.171257
MB-4991	Luminal A	-0.107407	0.308696	-0.416103
MB-4994	Luminal A	0.12381	-0.1	0.22381
MB-4996	Luminal A	0.4	-0.38	0.78
MB-4998	Luminal A	0.2	0.05	0.15
MB-4999	Luminal A	-0.0826087	0.185185	-0.267794
MB-5001	Luminal A	0.219149	-0.0641509	0.2833
MB-5004	Luminal A	0.572727	-0.544444	1.11717
MB-5011	Luminal A	0.2	-0.218182	0.418182
MB-5013	Luminal A	0.0259259	0.252174	-0.226248
MB-5014	Luminal A	-0.45283	0.459574	-0.912405
MB-5015	Luminal A	0.237931	-0.166667	0.404598
MB-5017	Luminal A	-0.521739	0.596296	-1.11804
MB-5018	Luminal A	-0.0176471	0.289796	-0.307443
MB-5019	Luminal A	0.189286	-0.159091	0.348377
MB-5020	Luminal A	0.0222222	0.172727	-0.150505
MB-5027	Luminal A	-0.181356	0.2	-0.381356
MB-5033	Luminal A	-0.187755	0.386275	-0.57403
MB-5035	Luminal A	-0.108511	0.124528	-0.233039
MB-5040	Luminal A	0.222642	0.17234	0.0503011
MB-5043	Luminal A	0.0217391	0.0296296	-0.0078905
MB-5044	Luminal A	0.305085	-0.236585	0.54167
MB-5045	Luminal A	0.0367347	0.213725	-0.176991
MB-5048	Luminal A	-0.530769	0.5625	-1.09327
MB-5049	Luminal A	0.0857143	0.0156863	0.070028
MB-5050	Luminal A	0.08	0.02	0.06
MB-5053	Luminal A	0.488235	-0.326531	0.814766
MB-5059	Luminal A	0.153846	0.0416667	0.112179
MB-5060	Luminal A	-0.08	-5.55112e-17	-0.08
MB-5061	Luminal A	-0.4625	0.557692	-1.02019
MB-5064	Luminal A	0.296296	-0.126087	0.422383
MB-5066	Luminal A	-0.244898	0.372549	-0.617447
MB-5068	Luminal A	0.215385	-0.0836066	0.298991
MB-5073	Luminal A	0.125806	0.0368421	0.0889643
MB-5074	Luminal A	0.465385	-0.445833	0.911218
MB-5079	Luminal A	0.217391	-0.192593	0.409984
MB-5081	Luminal A	-0.337037	0.586957	-0.923994
MB-5084	Luminal A	-0.0703704	0.165217	-0.235588
MB-5086	Luminal A	0.718182	-0.666667	1.38485
MB-5088	Luminal A	-0.00338983	0.112195	-0.115585
MB-5092	Luminal A	0.334884	-0.182456	0.51734
MB-5093	Luminal A	0.216667	-0.125	0.341667
MB-5097	Luminal A	-0.7	0.765625	-1.46562
MB-5098	Luminal A	-0.0818182	0.144444	-0.226263
MB-5101	Luminal A	-0.0489796	0.0568627	-0.105842
MB-5105	Luminal A	0.2	-0.119355	0.319355
MB-5107	Luminal A	0.473913	-0.511111	0.985024
MB-5110	Luminal A	0.04	0.16	-0.12
MB-5113	Luminal A	-0.32	0.46	-0.78
MB-5116	Luminal A	0.509434	-0.510638	1.02007
MB-5117	Luminal A	-0.285714	0.270588	-0.556303
MB-5118	Luminal A	0.144444	0.00909091	0.135354
MB-5119	Luminal A	-0.528571	0.476923	-1.00549
MB-5121	Luminal A	0.208333	-0.3	0.508333
MB-5122	Luminal A	-0.257447	0.256604	-0.514051
MB-5123	Luminal A	-0.288136	0.380488	-0.668623
MB-5124	Luminal A	0.609804	-0.532653	1.14246
MB-5127	Luminal A	-0.452941	0.616327	-1.06927
MB-5130	Luminal A	0.376596	-0.232075	0.608671
MB-5134	Luminal A	0.00851064	0.126415	-0.117904
MB-5139	Luminal A	0.0206897	0.371429	-0.350739
MB-5143	Luminal A	-0.572727	0.588889	-1.16162
MB-5144	Luminal A	-0.471698	0.508511	-0.980209
MB-5150	Luminal A	0.414815	-0.16087	0.575684
MB-5152	Luminal A	0.475	-0.266667	0.741667
MB-5157	Luminal A	-0.307692	0.4	-0.707692
MB-5160	Luminal A	0.0148148	0.152174	-0.137359
MB-5161	Luminal A	-0.576923	0.566667	-1.14359
MB-5163	Luminal A	-0.350943	0.431915	-0.782858
MB-5167	Luminal A	-0.14	0.1	-0.24
MB-5169	Luminal A	0.25	-0.2	0.45
MB-5171	Luminal A	-0.1	0.188679	-0.288679
MB-5175	Luminal A	-0.213725	0.208163	-0.421889
MB-5176	Luminal A	-0.266667	0.425	-0.691667
MB-5177	Luminal A	-0.614286	0.666667	-1.28095
MB-5178	Luminal A	-0.5	0.42	-0.92
MB-5179	Luminal A	-0.292308	0.375	-0.667308
MB-5182	Luminal A	-0.00425532	0.318868	-0.323123
MB-5183	Luminal A	0.52	-0.4	0.92
MB-5184	Luminal A	0.261538	-0.15	0.411538
MB-5185	Luminal A	0.54	-0.52	1.06
MB-5188	Luminal A	-0.334146	0.405085	-0.739231
MB-5189	Luminal A	-0.143396	0.142553	-0.285949
MB-5191	Luminal A	-0.415385	0.566667	-0.982051
MB-5193	Luminal A	0.441667	-0.407692	0.849359
MB-5196	Luminal A	0.26	-0.14	0.4
MB-5197	Luminal A	-0.196078	0.393878	-0.589956
MB-5200	Luminal A	-0.477778	0.490909	-0.968687
MB-5201	Luminal A	0.442308	-0.333333	0.775641
MB-5204	Luminal A	0.177778	-0.0272727	0.205051
MB-5205	Luminal A	-0.13913	0.288889	-0.428019
MB-5206	Luminal A	0.128571	-0.0103448	0.138916
MB-5211	Luminal A	0.255556	-0.109091	0.364646
MB-5214	Luminal A	-0.522222	0.618182	-1.1404
MB-5215	Luminal A	0.1	-0.0784314	0.178431
MB-5218	Luminal A	-0.0318182	0.189286	-0.221104
MB-5221	Luminal A	0.0615385	0.0458333	0.0157051
MB-5224	Luminal A	0.64	-0.6	1.24
MB-5226	Luminal A	0.246939	-0.258824	0.505762
MB-5227	Luminal A	0.454839	-0.4	0.854839
MB-5228	Luminal A	-0.0622642	0.0702128	-0.132477
MB-5230	Luminal A	0.0425532	0.0886792	-0.0461261
MB-5233	Luminal A	-0.3	0.386957	-0.686957
MB-5239	Luminal A	0.2	-0.129825	0.329825
MB-5240	Luminal A	-0.0888889	0.0363636	-0.125253
MB-5243	Luminal A	0.0377358	0.185106	-0.147371
MB-5244	Luminal A	0.32	-0.08	0.4
MB-5251	Luminal A	0.165854	-0.118644	0.284498
MB-5253	Luminal A	-0.548148	0.595652	-1.1438
MB-5256	Luminal A	0.191489	-0.0811321	0.272621
MB-5260	Luminal A	0.0765957	0.2	-0.123404
MB-5261	Luminal A	0.212766	-0.1	0.312766
MB-5264	Luminal A	0.178431	-0.00204082	0.180472
MB-5267	Luminal A	-0.0142857	-0.113793	0.0995074
MB-5268	Luminal A	-0.257143	0.118182	-0.375325
MB-5270	Luminal A	-0.348148	0.517391	-0.865539
MB-5271	Luminal A	-0.143396	0.412766	-0.556162
MB-5272	Luminal A	-0.337931	0.495238	-0.833169
MB-5273	Luminal A	0.268421	-0.072093	0.340514
MB-5275	Luminal A	0.26	-0.14	0.4
MB-5277	Luminal A	-0.16	0.24	-0.4
MB-5278	Luminal A	0.04	0.06	-0.02
MB-5279	Luminal A	0.1	0.04	0.06
MB-5280	Luminal A	-0.76087	0.833333	-1.5942
MB-5284	Luminal A	-0.0276596	0.201887	-0.229546
MB-5287	Luminal A	-0.0178571	-0.00909091	-0.00876623
MB-5288	Luminal A	-0.237255	0.34898	-0.586234
MB-5290	Luminal A	0.152632	-0.151613	0.304244
MB-5291	Luminal A	0.509091	-0.288889	0.79798
MB-5293	Luminal A	0.203846	-0.225	0.428846
MB-5294	Luminal A	0.109302	-0.0824561	0.191758
MB-5300	Luminal A	-0.162791	0.263158	-0.425949
MB-5305	Luminal A	0.525	-0.592308	1.11731
MB-5306	Luminal A	0.209804	-0.187755	0.397559
MB-5308	Luminal A	-0.12381	0.141379	-0.265189
MB-5310	Luminal A	0.221429	-0.0909091	0.312338
MB-5311	Luminal A	0.118367	0.0960784	0.0222889
MB-5313	Luminal A	-0.1	0.254545	-0.354545
MB-5317	Luminal A	0.196429	-0.122727	0.319156
MB-5318	Luminal A	-0.237255	0.365306	-0.602561
MB-5322	Luminal A	-0.5	0.58	-1.08
MB-5324	Luminal A	0.173077	-0.158333	0.33141
MB-5326	Luminal A	0.16087	-0.0666667	0.227536
MB-5328	Luminal A	-0.152174	0.137037	-0.289211
MB-5329	Luminal A	0.248148	-0.256522	0.50467
MB-5330	Luminal A	0.233333	-0.0869565	0.32029
MB-5334	Luminal A	0.16	0.14	0.02
MB-5338	Luminal A	-0.0884615	0.2375	-0.325962
MB-5339	Luminal A	0.313636	-0.0892857	0.402922
MB-5341	Luminal A	-0.152174	0.355556	-0.507729
MB-5345	Luminal A	-0.132432	0.168254	-0.300686
MB-5347	Luminal A	0.490909	-0.433333	0.924242
MB-5350	Luminal A	-0.32	0.22	-0.54
MB-5358	Luminal A	0.12	0.04	0.08
MB-5360	Luminal A	0.175472	-0.0191489	0.194621
MB-5361	Luminal A	-0.452174	0.474074	-0.926248
MB-5364	Luminal A	-0.338776	0.47451	-0.813285
MB-5365	Luminal A	0.339024	-0.149153	0.488177
MB-5366	Luminal A	0.474074	-0.517391	0.991465
MB-5368	Luminal A	0.169492	-0.0878049	0.257296
MB-5369	Luminal A	0.214634	0.00169492	0.212939
MB-5370	Luminal A	0.135088	-0.106977	0.242064
MB-5373	Luminal A	-0.182456	0.318605	-0.501061
MB-5377	Luminal A	0.0508475	0.0195122	0.0313353
MB-5378	Luminal A	0.128571	-0.0103448	0.138916
MB-5382	Luminal A	0.0333333	0.0909091	-0.0575758
MB-5383	Luminal A	0.522222	-0.234783	0.757005
MB-5384	Luminal A	0.0666667	0.227273	-0.160606
MB-5386	Luminal A	0.716327	-0.54902	1.26535
MB-5388	Luminal A	0.022807	-0.0395349	0.0623419
MB-5389	Luminal A	0.0181818	0.1	-0.0818182
MB-5393	Luminal A	0.309677	-0.336842	0.64652
MB-5395	Luminal A	0.159574	0.0245283	0.135046
MB-5396	Luminal A	0.233962	0.0297872	0.204175
MB-5397	Luminal A	0.309804	-0.183673	0.493477
MB-5398	Luminal A	0.4	-0.373913	0.773913
MB-5399	Luminal A	0.363636	-0.377778	0.741414
MB-5401	Luminal A	0.4	-0.32807	0.72807
MB-5402	Luminal A	0.718182	-0.635714	1.3539
MB-5403	Luminal A	0.0909091	0.117857	-0.0269481
MB-5404	Luminal A	-0.1	0.172414	-0.272414
MB-5405	Luminal A	-0.3	0.416667	-0.716667
MB-5406	Luminal A	0.272727	-0.0444444	0.317172
MB-5407	Luminal A	-0.0107143	0.227273	-0.237987
MB-5410	Luminal A	0.618182	-0.533333	1.15152
MB-5412	Luminal A	-0.0980392	0.161224	-0.259264
MB-5422	Luminal A	0.438298	-0.333962	0.77226
MB-5424	Luminal A	-8.32667e-17	0.145902	-0.145902
MB-5425	Luminal A	0.2	0.0652174	0.134783
MB-5428	Luminal A	0.456098	-0.388136	0.844233
MB-5429	Luminal A	0.482609	-0.555556	1.03816
MB-5431	Luminal A	-0.407843	0.489796	-0.897639
MB-5432	Luminal A	-0.383333	0.4	-0.783333
MB-5433	Luminal A	0.0285714	0.0772727	-0.0487013
MB-5434	Luminal A	-0.1	0.383333	-0.483333
MB-5435	Luminal A	0.25098	-0.0816327	0.332613
MB-5442	Luminal A	0.607143	-0.536364	1.14351
MB-5444	Luminal A	0.0979592	0.054902	0.0430572
MB-5447	Luminal A	-0.209091	0.333333	-0.542424
MB-5451	Luminal A	-0.104167	0.173077	-0.277244
MB-5452	Luminal A	-0.128571	0.0862069	-0.214778
MB-5453	Luminal A	0.0037037	0.026087	-0.0223833
MB-5454	Luminal A	0.225	0.0230769	0.201923
MB-5455	Luminal A	0.184746	0.0878049	0.0969409
MB-5457	Luminal A	-0.192593	0.36087	-0.553462
MB-5463	Luminal A	0.155814	-0.0701754	0.225989
MB-5464	Luminal A	-0.102326	0.280702	-0.383027
MB-5470	Luminal A	0.118868	-0.108511	0.227379
MB-5471	Luminal A	0.083871	-0.0842105	0.168081
MB-5472	Luminal A	-0.169231	0.3375	-0.506731
MB-5473	Luminal A	0.138462	-0.0819672	0.220429
MB-5475	Luminal A	0.296296	-0.13913	0.435427
MB-5477	Luminal A	0.0555556	-0.0363636	0.0919192
MB-5478	Luminal A	-0.0338983	0.0609756	-0.0948739
MB-5481	Luminal A	0.351852	-0.108696	0.460548
MB-5482	Luminal A	-0.0634146	0.183051	-0.246465
MB-5484	Luminal A	0.6	-0.336364	0.936364
MB-5485	Luminal A	0.0458333	0.0153846	0.0304487
MB-5486	Luminal A	-0.271186	0.478049	-0.749235
MB-5489	Luminal A	-0.195238	0.37027	-0.565508
MB-5490	Luminal A	-0.573077	0.445833	-1.01891
MB-5491	Luminal A	0.245833	-0.0846154	0.330449
MB-5492	Luminal A	-0.32	0.22	-0.54
MB-5493	Luminal A	0.122222	0.0432432	0.078979
MB-5495	Luminal A	-0.122222	0.272727	-0.394949
MB-5497	Luminal A	-0.0214286	0.0727273	-0.0941558
MB-5498	Luminal A	0.641667	-0.553846	1.19551
MB-5499	Luminal A	0.391228	-0.25814	0.649368
MB-5502	Luminal A	0.267857	0.0227273	0.24513
MB-5505	Luminal A	0.452174	-0.259259	0.711433
MB-5510	Luminal A	-0.0212766	0.0943396	-0.115616
MB-5511	Luminal A	0.0535714	0.0454545	0.00811688
MB-5513	Luminal A	0.141935	-0.0105263	0.152462
MB-5514	Luminal A	-0.155556	0.0545455	-0.210101
MB-5518	Luminal A	0.0217391	0.062963	-0.0412238
MB-5519	Luminal A	-0.16	0.24	-0.4
MB-5520	Luminal A	-0.15	0.35	-0.5
MB-5521	Luminal A	-0.56	0.54	-1.1
MB-5525	Luminal A	-0.1	0.24	-0.34
MB-5530	Luminal A	-0.00526316	0.213953	-0.219217
MB-5532	Luminal A	0.0583333	0.0346154	0.0237179
MB-5533	Luminal A	0.0943396	-0.0787234	0.173063
MB-5534	Luminal A	-0.407547	0.361702	-0.769249
MB-5541	Luminal A	-0.25814	0.315789	-0.573929
MB-5543	Luminal A	-0.197959	0.437255	-0.635214
MB-5550	Luminal A	0.0227273	0.0714286	-0.0487013
MB-5552	Luminal A	-0.410638	0.579245	-0.989884
MB-5553	Luminal A	0.124138	0.047619	0.0765189
MB-5554	Luminal A	0.025	0.0666667	-0.0416667
MB-5556	Luminal A	0.00714286	0.0818182	-0.0746753
MB-5559	Luminal A	0.195238	-0.0103448	0.205583
MB-5562	Luminal A	-0.132143	0.222727	-0.35487
MB-5563	Luminal A	-0.417949	0.493443	-0.911391
MB-5565	Luminal A	-0.55814	0.619298	-1.17744
MB-5567	Luminal A	0.181818	-0.233333	0.415152
MB-5571	Luminal A	0.3	-0.322222	0.622222
MB-5575	Luminal A	0.254545	-0.233333	0.487879
MB-5576	Luminal A	-0.307692	0.5	-0.807692
MB-5579	Luminal A	0.333333	-0.2	0.533333
MB-5580	Luminal A	0.605882	-0.528571	1.13445
MB-5582	Luminal A	0.233333	-0.330612	0.563946
MB-5583	Luminal A	-0.0615385	0.116667	-0.178205
MB-5584	Luminal A	-0.195238	0.37027	-0.565508
MB-5588	Luminal A	-0.08	0.08	-0.16
MB-5589	Luminal A	0.234884	-0.245614	0.480498
MB-5590	Luminal A	-0.141667	0.45	-0.591667
MB-5591	Luminal A	0.28	-0.14	0.42
MB-5592	Luminal A	-0.1	0.175439	-0.275439
MB-5596	Luminal A	0.0655172	-0.0571429	0.12266
MB-5597	Luminal A	0.444444	-0.437838	0.882282
MB-5599	Luminal A	0.139286	-0.140909	0.280195
MB-5601	Luminal A	-0.507317	0.440678	-0.947995
MB-5603	Luminal A	-0.377778	0.463636	-0.841414
MB-5604	Luminal A	0.209091	-0.0111111	0.220202
MB-5605	Luminal A	-0.195918	0.117647	-0.313565
MB-5613	Luminal A	-0.412245	0.335294	-0.747539
MB-5614	Luminal A	-0.1	0.171186	-0.271186
MB-5617	Luminal A	-0.02	0.14	-0.16
MB-5620	Luminal A	0.3	-0.277778	0.577778
MB-5622	Luminal A	-0.0259259	0.243478	-0.269404
MB-5623	Luminal A	-0.0727273	0.0821429	-0.15487
MB-5626	Luminal A	-0.189655	0.214286	-0.403941
MB-5629	Luminal A	0.28	-0.1	0.38
MB-5632	Luminal A	-0.3	0.405085	-0.705085
MB-5635	Luminal A	0.355319	-0.0433962	0.398715
MB-5636	Luminal A	-0.166667	0.189655	-0.356322
MB-5638	Luminal A	0.137037	-0.026087	0.163124
MB-5640	Luminal A	0.337931	-0.171429	0.50936
MB-5641	Luminal A	0.187719	-0.0883721	0.276091
MB-5642	Luminal A	0.16	-0.06	0.22
MB-5645	Luminal A	-0.108511	-0.0377358	-0.0707748
MB-5646	Luminal A	-0.0113208	0.157447	-0.168768
MB-5647	Luminal A	0.0245283	0.240426	-0.215897
MB-5652	Luminal A	0.56087	-0.585185	1.14605
MB-5653	Luminal A	0.185185	-0.1	0.285185
MB-5654	Luminal A	0.483333	-0.388462	0.871795
MB-5656	Luminal A	0.16	-0.02	0.18
MB-6001	Luminal A	-0.0541667	0.261538	-0.315705
MB-6006	Luminal A	0.0787234	0.107547	-0.0288238
MB-6007	Luminal A	0.663636	-0.544444	1.20808
MB-6008	Luminal A	0.607143	-0.536364	1.14351
MB-6010	Luminal A	-0.0659574	0.0754717	-0.141429
MB-6011	Luminal A	0.283333	-0.15	0.433333
MB-6012	Luminal A	0.644186	-0.684211	1.3284
MB-6014	Luminal A	-0.110204	0.233333	-0.343537
MB-6016	Luminal A	0.0790698	0.0596491	0.0194206
MB-6017	Luminal A	0.505085	-0.414634	0.919719
MB-6018	Luminal A	-0.0412698	0.1	-0.14127
MB-6019	Luminal A	0.15873	-0.1	0.25873
MB-6021	Luminal A	0.0607143	-0.1	0.160714
MB-6022	Luminal A	0.0285714	0.0411765	-0.012605
MB-6023	Luminal A	-5.55112e-17	0.047541	-0.047541
MB-6024	Luminal A	0.32	-0.04	0.36
MB-6026	Luminal A	-0.0689655	0.17619	-0.245156
MB-6029	Luminal A	0.348148	-0.208696	0.556844
MB-6030	Luminal A	-0.1	0.204082	-0.304082
MB-6039	Luminal A	0.235088	-0.165116	0.400204
MB-6042	Luminal A	-0.148936	0.213208	-0.362144
MB-6044	Luminal A	0.423404	-0.213208	0.636612
MB-6047	Luminal A	-0.472222	0.490625	-0.962847
MB-6050	Luminal A	0.08	0.06	0.02
MB-6051	Luminal A	0.04	0.32	-0.28
MB-6053	Luminal A	-0.297872	0.577358	-0.875231
MB-6059	Luminal A	-0.323077	0.425	-0.748077
MB-6060	Luminal A	0.286957	-0.166667	0.453623
MB-6065	Luminal A	0.455102	-0.331373	0.786475
MB-6068	Luminal A	0.130769	0.0147541	0.116015
MB-6069	Luminal A	0.161702	0.0320755	0.129627
MB-6071	Luminal A	-0.0625	0.223077	-0.285577
MB-6075	Luminal A	0.366667	-0.0428571	0.409524
MB-6077	Luminal A	0.727273	-0.533333	1.26061
MB-6079	Luminal A	0.163636	-0.0777778	0.241414
MB-6080	Luminal A	-0.7	0.615152	-1.31515
MB-6083	Luminal A	0.0765957	-0.0132075	0.0898033
MB-6092	Luminal A	0.131034	0.0666667	0.0643678
MB-6097	Luminal A	0.555556	-0.463636	1.01919
MB-6101	Luminal A	0.333333	-0.2	0.533333
MB-6103	Luminal A	0.144898	-0.137255	0.282153
MB-6107	Luminal A	0.458491	-0.285106	0.743597
MB-6108	Luminal A	-0.34898	0.45098	-0.79996
MB-6118	Luminal A	-0.231579	0.354839	-0.586418
MB-6122	Luminal A	-0.111111	0.227273	-0.338384
MB-6124	Luminal A	-0.114286	0.313636	-0.427922
MB-6125	Luminal A	-0.588235	0.553061	-1.1413
MB-6133	Luminal A	0.335294	-0.142857	0.478151
MB-6135	Luminal A	-0.282927	0.30339	-0.586317
MB-6138	Luminal A	-0.0655738	0.0384615	-0.104035
MB-6141	Luminal A	0	0.18	-0.18
MB-6145	Luminal A	0.425926	-0.282609	0.708535
MB-6146	Luminal A	0.116667	0.075	0.0416667
MB-6147	Luminal A	0.08	-0.1	0.18
MB-6149	Luminal A	0.337037	-0.213043	0.550081
MB-6150	Luminal A	-0.221739	0.196296	-0.418035
MB-6154	Luminal A	0.217021	-0.213208	0.430229
MB-6163	Luminal A	-0.0782609	0.166667	-0.244928
MB-6164	Luminal A	-0.342308	0.441667	-0.783974
MB-6167	Luminal A	0.349206	-0.210811	0.560017
MB-6168	Luminal A	0.454545	-0.377778	0.832323
MB-6171	Luminal A	0.163265	-0.113725	0.276991
MB-6179	Luminal A	-0.26	0.36	-0.62
MB-6181	Luminal A	0.283333	-0.242308	0.525641
MB-6183	Luminal A	0.0983607	-0.0615385	0.159899
MB-6184	Luminal A	-0.195122	0.184746	-0.379868
MB-6185	Luminal A	-0.217647	0.310204	-0.527851
MB-6187	Luminal A	0.0183673	0.178431	-0.160064
MB-6189	Luminal A	0.214815	-0.243478	0.458293
MB-6190	Luminal A	-0.648649	0.714286	-1.36293
MB-6192	Luminal A	-0.438298	0.35283	-0.791128
MB-6194	Luminal A	0.250943	-0.257447	0.50839
MB-6195	Luminal A	-0.172549	0.183673	-0.356222
MB-6200	Luminal A	-0.634694	0.784314	-1.41901
MB-6201	Luminal A	-1.11022e-16	0.141935	-0.141935
MB-6204	Luminal A	-0.377778	0.445455	-0.823232
MB-6207	Luminal A	-0.625	0.65	-1.275
MB-6208	Luminal A	-0.165854	0.235593	-0.401447
MB-6211	Luminal A	-0.150943	0.189362	-0.340305
MB-6212	Luminal A	0.23617	0.045283	0.190887
MB-6214	Luminal A	-8.32667e-17	0.13125	-0.13125
MB-6217	Luminal A	-1.66533e-16	0.123077	-0.123077
MB-6218	Luminal A	-0.116667	0.25	-0.366667
MB-6225	Luminal A	0.0545455	0.122222	-0.0676768
MB-6226	Luminal A	-0.527451	0.57551	-1.10296
MB-6228	Luminal A	-0.1	0.15625	-0.25625
MB-6229	Luminal A	-0.184615	0.366667	-0.551282
MB-6231	Luminal A	0.55102	-0.388235	0.939256
MB-6232	Luminal A	0.4	-0.316667	0.716667
MB-6233	Luminal A	0.264103	-0.229508	0.493611
MB-6234	Luminal A	0.104348	-0.196296	0.300644
MB-6238	Luminal A	-2.77556e-17	0.0363636	-0.0363636
MB-6239	Luminal A	-0.0333333	0.263636	-0.29697
MB-6253	Luminal A	0.196296	-0.0826087	0.278905
MB-6254	Luminal A	0	0.1	-0.1
MB-6256	Luminal A	0.509836	-0.5	1.00984
MB-6257	Luminal A	-0.314286	0.404545	-0.718831
MB-6263	Luminal A	0.05	0.133333	-0.0833333
MB-6271	Luminal A	0.278689	-0.2	0.478689
MB-6273	Luminal A	0.504348	-0.333333	0.837681
MB-6281	Luminal A	0.311111	-0.109091	0.420202
MB-6283	Luminal A	0.432258	-0.352632	0.78489
MB-6284	Luminal A	-0.196429	0.322727	-0.519156
MB-6286	Luminal A	-0.2	0.395349	-0.595349
MB-6287	Luminal A	0.118868	0.125532	-0.00666399
MB-6288	Luminal A	-0.0553191	0.00754717	-0.0628663
MB-6297	Luminal A	-0.472727	0.422222	-0.894949
MB-6300	Luminal A	-0.0315789	0.229032	-0.260611
MB-6302	Luminal A	-0.4	0.487097	-0.887097
MB-6306	Luminal A	0.573913	-0.488889	1.0628
MB-6308	Luminal A	0.10566	0.0106383	0.0950221
MB-6312	Luminal A	0.158824	0.130612	0.0282113
MB-6317	Luminal A	-0.419149	0.579245	-0.998394
MB-6319	Luminal A	0.0517241	-1.11022e-16	0.0517241
MB-6322	Luminal A	-0.215789	0.234884	-0.450673
MB-6327	Luminal A	0.181818	-0.144444	0.326263
MB-6328	Luminal A	0.225	-0.116667	0.341667
MB-6329	Luminal A	-0.242553	0.396226	-0.63878
MB-6344	Luminal A	-0.484615	0.570833	-1.05545
MB-6346	Luminal A	0.166667	-0.1	0.266667
MB-6359	Luminal A	-0.216949	0.3	-0.516949
MB-7000	Luminal A	0.375	-0.434615	0.809615
MB-7002	Luminal A	0.175472	-0.185106	0.360578
MB-7003	Luminal A	-0.0517241	0.328571	-0.380296
MB-7004	Luminal A	-0.27451	0.373469	-0.647979
MB-7005	Luminal A	-0.4	0.590566	-0.990566
MB-7006	Luminal A	-0.180769	0.375	-0.555769
MB-7010	Luminal A	0.18	-2.77556e-17	0.18
MB-7011	Luminal A	-0.22963	0.395652	-0.625282
MB-7013	Luminal A	-0.166667	0.295652	-0.462319
MB-7014	Luminal A	-0.7	0.71194	-1.41194
MB-7015	Luminal A	0.10566	-0.00851064	0.114171
MB-7018	Luminal A	-0.481818	0.588889	-1.07071
MB-7019	Luminal A	-0.185185	0.343478	-0.528663
MB-7022	Luminal A	-0.1	0.35	-0.45
MB-7024	Luminal A	-0.386364	0.382143	-0.768506
MB-7026	Luminal A	-0.237736	0.380851	-0.618587
MB-7028	Luminal A	-0.436364	0.477778	-0.914141
MB-7029	Luminal A	-0.0960784	0.187755	-0.283834
MB-7032	Luminal A	-0.0980392	0.161224	-0.259264
MB-7034	Luminal A	0.056338	-5.55112e-17	0.056338
MB-7037	Luminal A	0.0566038	0.0765957	-0.019992
MB-7040	Luminal A	-0.254545	0.333333	-0.587879
MB-7041	Luminal A	0.211538	-0.220833	0.432372
MB-7042	Luminal A	-0.486957	0.581481	-1.06844
MB-7043	Luminal A	-0.08	0.18	-0.26
MB-7044	Luminal A	0.266667	-0.145455	0.412121
MB-7048	Luminal A	0.0931034	-0.0285714	0.121675
MB-7051	Luminal A	-0.0740741	0.0434783	-0.117552
MB-7053	Luminal A	0.0591837	0.054902	0.00428171
MB-7054	Luminal A	-0.514286	0.534483	-1.04877
MB-7056	Luminal A	0.222222	-0.1	0.322222
MB-7058	Luminal A	0.2	-0.25	0.45
MB-7060	Luminal A	-0.4	0.45	-0.85
MB-7061	Luminal A	-0.438596	0.444186	-0.882783
MB-7062	Luminal A	0.192308	-0.0208333	0.213141
MB-7063	Luminal A	0.403226	-0.3	0.703226
MB-7065	Luminal A	-0.236842	0.196774	-0.433616
MB-7070	Luminal A	-0.5	0.616129	-1.11613
MB-7071	Luminal A	-0.32807	0.467442	-0.795512
MB-7072	Luminal A	-0.3	0.432143	-0.732143
MB-7074	Luminal A	0.181818	-0.1	0.281818
MB-7075	Luminal A	0.377778	-0.190909	0.568687
MB-7076	Luminal A	-0.114815	0.073913	-0.188728
MB-7077	Luminal A	-0.142857	0.347059	-0.489916
MB-7079	Luminal A	0.193023	-0.00701754	0.200041
MB-7080	Luminal A	-0.0649123	0.113953	-0.178866
MB-7083	Luminal A	0.4	-0.26	0.66
MB-7085	Luminal A	-0.483784	0.480952	-0.964736
MB-7086	Luminal A	-0.509091	0.555556	-1.06465
MB-7091	Luminal A	0.106383	-0.130189	0.236572
MB-7092	Luminal A	-0.373684	0.497674	-0.871359
MB-7093	Luminal A	0.196078	-0.142857	0.338936
MB-7094	Luminal A	0.170175	-0.369767	0.539943
MB-7095	Luminal A	-0.253571	0.431818	-0.68539
MB-7096	Luminal A	-0.266667	0.254545	-0.521212
MB-7097	Luminal A	0.222222	-0.1	0.322222
MB-7099	Luminal A	0.0444444	0.134783	-0.0903382
MB-7100	Luminal A	-0.045098	0.2	-0.245098
MB-7101	Luminal A	0.142857	0.0196078	0.123249
MB-7102	Luminal A	-0.2	0.327273	-0.527273
MB-7104	Luminal A	-0.35	0.425	-0.775
MB-7106	Luminal A	-0.326531	0.290196	-0.616727
MB-7107	Luminal A	-0.211538	0.1125	-0.324038
MB-7109	Luminal A	0.288889	-0.13913	0.428019
MB-7111	Luminal A	0.0129032	0.136842	-0.123939
MB-7112	Luminal A	-0.445833	0.469231	-0.915064
MB-7113	Luminal A	-0.1	0.181818	-0.281818
MB-7116	Luminal A	-0.392857	0.386364	-0.779221
MB-7118	Luminal A	-1.66533e-16	0.0483871	-0.0483871
MB-7122	Luminal A	-0.0578947	0.127907	-0.185802
MB-7123	Luminal A	-0.377778	0.336364	-0.714141
MB-7124	Luminal A	0.657143	-0.645098	1.30224
MB-7127	Luminal A	-0.216327	0.139216	-0.355542
MB-7130	Luminal A	0.0392157	0.0612245	-0.0220088
MB-7131	Luminal A	-0.253571	0.345455	-0.599026
MB-7132	Luminal A	-0.155556	0.217391	-0.372947
MB-7133	Luminal A	0.196078	0.0306122	0.165466
MB-7137	Luminal A	-0.522222	0.727273	-1.24949
MB-7138	Luminal A	0.186364	-0.0535714	0.239935
MB-7140	Luminal A	0.0830189	-0.0787234	0.161742
MB-7141	Luminal A	-0.26	0.18	-0.44
MB-7142	Luminal A	0.220833	-0.292308	0.513141
MB-7144	Luminal A	-0.111628	0.163158	-0.274786
MB-7147	Luminal A	-0.396078	0.55102	-0.947099
MB-7149	Luminal A	0.047619	0.0756757	-0.0280566
MB-7150	Luminal A	0.315789	-0.258065	0.573854
MB-7152	Luminal A	0.0560976	0.0711864	-0.0150889
MB-7153	Luminal A	0.384615	-0.220833	0.605449
MB-7157	Luminal A	0.313115	-0.330769	0.643884
MB-7160	Luminal A	-0.1	0.0535714	-0.153571
MB-7161	Luminal A	0.0129032	-0.0157895	0.0286927
MB-7162	Luminal A	-0.192982	0.204651	-0.397634
MB-7163	Luminal A	0.3	-0.176923	0.476923
MB-7164	Luminal A	-0.336842	0.309677	-0.64652
MB-7167	Luminal A	0.0833333	0.0884615	-0.00512821
MB-7168	Luminal A	0.130769	0.0147541	0.116015
MB-7170	Luminal A	-0.12	0.32	-0.44
MB-7171	Luminal A	0.248148	-0.247826	0.495974
MB-7172	Luminal A	-0.0764706	0.0857143	-0.162185
MB-7173	Luminal A	0.0941176	0.179592	-0.0854742
MB-7174	Luminal A	-0.436364	0.477778	-0.914141
MB-7176	Luminal A	-0.17907	0.292982	-0.472052
MB-7181	Luminal A	-0.0652174	0.062963	-0.12818
MB-7182	Luminal A	-0.109091	0.203571	-0.312662
MB-7185	Luminal A	0.225	-0.134615	0.359615
MB-7186	Luminal A	-0.219608	0.326531	-0.546138
MB-7189	Luminal A	-0.5	0.519231	-1.01923
MB-7193	Luminal A	0.2	-0.32	0.52
MB-7194	Luminal A	-0.2	0.30678	-0.50678
MB-7195	Luminal A	-0.0636364	0.0777778	-0.141414
MB-7196	Luminal A	0.0448276	-0.0047619	0.0495895
MB-7197	Luminal A	-0.0608696	0.0037037	-0.0645733
MB-7198	Luminal A	-0.515385	0.566667	-1.08205
MB-7199	Luminal A	0.0661017	-0.0804878	0.146589
MB-7200	Luminal A	-0.266667	0.321739	-0.588406
MB-7201	Luminal A	0.0111111	0.181818	-0.170707
MB-7212	Luminal A	0.331915	-0.264151	0.596066
MB-7215	Luminal A	0.5	-0.305882	0.805882
MB-7216	Luminal A	0.278689	-0.317949	0.596637
MB-7217	Luminal A	-0.266667	0.35	-0.616667
MB-7218	Luminal A	0.3	-0.307143	0.607143
MB-7219	Luminal A	0.226316	0.00322581	0.22309
MB-7220	Luminal A	0.545833	-0.388462	0.934295
MB-7226	Luminal A	0.237255	-0.0571429	0.294398
MB-7227	Luminal A	-0.2	0.288136	-0.488136
MB-7228	Luminal A	0.192308	-0.1375	0.329808
MB-7229	Luminal A	0.187755	-0.213725	0.401481
MB-7230	Luminal A	0.304167	-0.269231	0.573397
MB-7231	Luminal A	0.463158	-0.381395	0.844553
MB-7232	Luminal A	0.308955	-0.372727	0.681682
MB-7233	Luminal A	-0.369231	0.3	-0.669231
MB-7234	Luminal A	0.46087	-0.477778	0.938647
MB-7235	Luminal A	0.395455	-0.364286	0.75974
MB-7236	Luminal A	0.211111	-0.104348	0.315459
MB-7237	Luminal A	0.0384615	-0.0803279	0.118789
MB-7238	Luminal A	-0.253846	0.425	-0.678846
MB-7241	Luminal A	-0.00384615	0.0666667	-0.0705128
MB-7243	Luminal A	-0.128571	0.259091	-0.387662
MB-7244	Luminal A	-0.453061	0.529412	-0.982473
MB-7249	Luminal A	-0.00344828	0.190476	-0.193924
MB-7253	Luminal A	-0.046875	0.1	-0.146875
MB-7254	Luminal A	-0.473913	0.537037	-1.01095
MB-7262	Luminal A	0.214815	-0.134783	0.349597
MB-7263	Luminal A	-5.55112e-17	0.0730769	-0.0730769
MB-7264	Luminal A	-0.4	0.5125	-0.9125
MB-7266	Luminal A	-0.342308	0.545833	-0.888141
MB-7268	Luminal A	-0.0358491	0.121277	-0.157126
MB-7276	Luminal A	0.0204082	0.176471	-0.156062
MB-7277	Luminal A	-0.110526	0.1	-0.210526
MB-7278	Luminal A	0.584314	-0.469388	1.0537
MB-7279	Luminal A	0.117241	-0.114286	0.231527
MB-7280	Luminal A	0.15	-0.0409091	0.190909
MB-7283	Luminal A	-0.1	0.3	-0.4
MB-7284	Luminal A	-0.0807692	0.0833333	-0.164103
MB-7285	Luminal A	-0.533333	0.618182	-1.15152
MB-7286	Luminal A	0.0272727	0.1	-0.0727273
MB-7288	Luminal A	-0.217544	0.204651	-0.422195
MB-7289	Luminal A	-0.251064	0.275472	-0.526536
MB-7292	Luminal A	-0.0892857	0.113636	-0.202922
MB-7293	Luminal A	-0.0888889	0.209091	-0.29798
MB-7294	Luminal A	-0.131915	0.350943	-0.482858
MB-7295	Luminal A	0.0212766	-0.0566038	0.0778804
MB-7297	Luminal A	-0.161538	0.354167	-0.515705
MB-7298	Luminal A	-0.5	0.62459	-1.12459
MB-7299	Luminal A	0.234783	-0.196296	0.431079
MB-0062	TNBC	-0.0047619	0.0108108	-0.0155727
MB-0079	TNBC	0.548276	-0.42381	0.972085
MB-0100	TNBC	0.298039	-0.263265	0.561305
MB-0115	TNBC	0.32963	-0.286957	0.616586
MB-0127	TNBC	-0.0212121	0.0941176	-0.11533
MB-0149	TNBC	-0.0622642	0.0702128	-0.132477
MB-0157	TNBC	-0.4	0.371875	-0.771875
MB-0163	TNBC	0.269388	-0.213725	0.483113
MB-0164	TNBC	0.409524	-0.348276	0.7578
MB-0174	TNBC	-0.0235294	0.102041	-0.12557
MB-0179	TNBC	-0.00909091	-0.025	0.0159091
MB-0188	TNBC	0.189655	-0.114286	0.303941
MB-0191	TNBC	0.211111	-0.046875	0.257986
MB-0200	TNBC	0.309434	-0.276596	0.58603
MB-0206	TNBC	-0.110811	0.233333	-0.344144
MB-0211	TNBC	-0.409836	0.417949	-0.827785
MB-0214	TNBC	0.122222	0.00434783	0.117874
MB-0220	TNBC	-0.371186	0.504878	-0.876064
MB-0221	TNBC	0.253731	-0.2	0.453731
MB-0238	TNBC	0.361538	-0.104167	0.465705
MB-0249	TNBC	-0.383333	0.4	-0.783333
MB-0259	TNBC	0.222222	-0.2	0.422222
MB-0265	TNBC	-0.0833333	0.165385	-0.248718
MB-0269	TNBC	-0.213725	0.206122	-0.419848
MB-0278	TNBC	0.410204	-0.254902	0.665106
MB-0284	TNBC	-0.047619	0.208108	-0.255727
MB-0289	TNBC	0.0545455	0.0888889	-0.0343434
MB-0292	TNBC	-0.047619	0.208108	-0.255727
MB-0294	TNBC	-0.0967742	0.184211	-0.280985
MB-0303	TNBC	0.380851	-0.377358	0.75821
MB-0316	TNBC	0.157692	-0.0791667	0.236859
MB-0318	TNBC	0.2	-0.12963	0.32963
MB-0340	TNBC	-0.1	0.244444	-0.344444
MB-0350	TNBC	0.118605	0.00701754	0.111587
MB-0352	TNBC	0.0541667	0.211538	-0.157372
MB-0354	TNBC	-0.648148	0.595652	-1.2438
MB-0372	TNBC	-0.0173913	0.225926	-0.243317
MB-0396	TNBC	-0.3	0.381818	-0.681818
MB-0399	TNBC	0.438596	-0.325581	0.764178
MB-0400	TNBC	0.144444	-0.227273	0.371717
MB-0401	TNBC	0.14878	-0.0830508	0.231831
MB-0414	TNBC	0.2	-0.0701493	0.270149
MB-0420	TNBC	0.198361	-0.230769	0.42913
MB-0424	TNBC	0.189362	-0.126415	0.315777
MB-0436	TNBC	0.0782609	0.103704	-0.0254428
MB-0446	TNBC	0.158824	-0.1	0.258824
MB-0453	TNBC	0.0307692	0.204167	-0.173397
MB-0464	TNBC	0.0230769	0.225	-0.201923
MB-0470	TNBC	0.3	-0.345833	0.645833
MB-0481	TNBC	0.328571	-0.213725	0.542297
MB-0489	TNBC	-0.489796	0.42549	-0.915286
MB-0494	TNBC	0.291525	-0.168293	0.459818
MB-0495	TNBC	0.333333	0.0363636	0.29697
MB-0500	TNBC	0.159574	0.0301887	0.129386
MB-0502	TNBC	0.1625	-0.00384615	0.166346
MB-0516	TNBC	0.17037	-0.0869565	0.257327
MB-0525	TNBC	0.363636	-0.266667	0.630303
MB-0540	TNBC	-0.111628	0.163158	-0.274786
MB-0558	TNBC	0.345161	-0.394737	0.739898
MB-0581	TNBC	0.1	0.190909	-0.0909091
MB-0582	TNBC	0.634694	-0.511765	1.14646
MB-0588	TNBC	0.0961538	-0.0208333	0.116987
MB-0608	TNBC	0.3	-0.130769	0.430769
MB-0613	TNBC	-0.45098	0.634694	-1.08567
MB-0617	TNBC	-0.0826087	0.196296	-0.278905
MB-0627	TNBC	-0.216393	0.189744	-0.406137
MB-0634	TNBC	-0.3	0.293548	-0.593548
MB-0639	TNBC	-0.0666667	0.1	-0.166667
MB-0653	TNBC	-0.0576923	0.0708333	-0.128526
MB-0658	TNBC	0.00416667	0.173077	-0.16891
MB-0659	TNBC	0.204082	-0.1	0.304082
MB-0660	TNBC	-0.172549	0.353061	-0.52561
MB-0664	TNBC	0.315789	-0.304651	0.620441
MB-0869	TNBC	0.141667	-0.0807692	0.222436
MB-0874	TNBC	0.322222	-0.281818	0.60404
MB-0893	TNBC	0.15	-2.77556e-17	0.15
MB-0901	TNBC	0.00754717	0.00212766	0.00541951
MB-0906	TNBC	0.485714	-0.237255	0.722969
MB-2556	TNBC	0.1	0.0482759	0.0517241
MB-2643	TNBC	0.196078	0.0306122	0.165466
MB-2718	TNBC	0.286957	-0.0518519	0.338808
MB-2724	TNBC	-0.246809	0.339623	-0.586431
MB-2753	TNBC	0.448148	-0.182609	0.630757
MB-2754	TNBC	0.183333	0.0576923	0.125641
MB-2771	TNBC	0.283784	-0.185714	0.469498
MB-2827	TNBC	-0.0869565	0.281481	-0.368438
MB-2833	TNBC	0.0346154	0.0583333	-0.0237179
MB-2834	TNBC	0.025	0.00454545	0.0204545
MB-2842	TNBC	-0.296429	0.45	-0.746429
MB-2849	TNBC	-0.0862069	0.190476	-0.276683
MB-2850	TNBC	-0.129167	0.303846	-0.433013
MB-2857	TNBC	-0.203704	0.408696	-0.612399
MB-2904	TNBC	-0.0173913	0.166667	-0.184058
MB-2912	TNBC	0.444186	-0.32807	0.772256
MB-2917	TNBC	0.482609	-0.433333	0.915942
MB-2922	TNBC	0.322222	-0.121739	0.443961
MB-2929	TNBC	0.451724	-0.366667	0.818391
MB-2957	TNBC	-0.16087	0.274074	-0.434944
MB-2963	TNBC	-0.0978723	0.283019	-0.380891
MB-2993	TNBC	-0.1	0.134884	-0.234884
MB-3001	TNBC	0.04	0.22	-0.18
MB-3014	TNBC	-0.1	0.163934	-0.263934
MB-3046	TNBC	0.156604	-0.16383	0.320434
MB-3057	TNBC	0.166667	-0.0172414	0.183908
MB-3058	TNBC	0	0.165116	-0.165116
MB-3062	TNBC	0.268421	-0.102326	0.370747
MB-3063	TNBC	0.32	-0.08	0.4
MB-3067	TNBC	-0.422727	0.45	-0.872727
MB-3123	TNBC	-0.0764706	0.126531	-0.203001
MB-3153	TNBC	0.178571	-0.131818	0.31039
MB-3211	TNBC	0.48	-0.4	0.88
MB-3218	TNBC	-0.337838	0.439683	-0.77752
MB-3271	TNBC	-0.3	0.284615	-0.584615
MB-3277	TNBC	-0.05	0.15	-0.2
MB-3292	TNBC	0.108696	-0.0777778	0.186473
MB-3297	TNBC	0.266667	-0.163636	0.430303
MB-3383	TNBC	0.421429	-0.3	0.721429
MB-3395	TNBC	-0.0390244	0.154237	-0.193262
MB-3396	TNBC	-0.167857	0.327273	-0.49513
MB-3453	TNBC	0.159259	-0.173913	0.333172
MB-3476	TNBC	-0.277551	0.47451	-0.752061
MB-3500	TNBC	0.110526	-0.0451613	0.155688
MB-3502	TNBC	-0.270213	0.29434	-0.564552
MB-3567	TNBC	-0.256522	0.325926	-0.582448
MB-3702	TNBC	0.1	0.0310345	0.0689655
MB-3706	TNBC	-0.204255	0.283019	-0.487274
MB-3752	TNBC	-0.3	0.366667	-0.666667
MB-4015	TNBC	-0.188889	0.436364	-0.625253
MB-4024	TNBC	0.423404	-0.183019	0.606423
MB-4146	TNBC	0.473077	-0.170833	0.64391
MB-4254	TNBC	0.00869565	0.166667	-0.157971
MB-4303	TNBC	0.5	-0.521739	1.02174
MB-4332	TNBC	0.645455	-0.611111	1.25657
MB-4351	TNBC	0.670833	-0.673077	1.34391
MB-4354	TNBC	0.114815	-0.208696	0.32351
MB-4407	TNBC	0.865385	-0.8125	1.67788
MB-4408	TNBC	0.726923	-0.5375	1.26442
MB-4416	TNBC	0.278261	-0.185185	0.463446
MB-4417	TNBC	0.466667	-0.254545	0.721212
MB-4621	TNBC	-0.390909	0.528571	-0.919481
MB-4622	TNBC	0.357692	-0.191667	0.549359
MB-4640	TNBC	0.455556	-0.227273	0.682828
MB-4660	TNBC	0.788889	-0.7	1.48889
MB-4667	TNBC	0.692308	-0.6	1.29231
MB-4679	TNBC	0.243478	-0.27037	0.513849
MB-4696	TNBC	0.153191	-0.0943396	0.247531
MB-4707	TNBC	0.225	-0.116667	0.341667
MB-4714	TNBC	0.359375	-0.3	0.659375
MB-4715	TNBC	0.591667	-0.576923	1.16859
MB-4717	TNBC	0.2	-0.0833333	0.283333
MB-4732	TNBC	-0.181395	0.315789	-0.497185
MB-4733	TNBC	-0.217857	0.190909	-0.408766
MB-4757	TNBC	-0.0181818	-0.0333333	0.0151515
MB-4758	TNBC	0.165217	0.0259259	0.139291
MB-4769	TNBC	0.412245	-0.394118	0.806363
MB-4792	TNBC	0.14	0.16	-0.02
MB-4793	TNBC	0.309677	-0.336842	0.64652
MB-4859	TNBC	-0.259184	0.256863	-0.516046
MB-4865	TNBC	-0.470588	0.553061	-1.02365
MB-4880	TNBC	0.345455	-0.25	0.595455
MB-4881	TNBC	0.140541	0.031746	0.108795
MB-4888	TNBC	-0.363636	0.466667	-0.830303
MB-4893	TNBC	-0.264151	0.380851	-0.645002
MB-4904	TNBC	-0.213514	0.333333	-0.546847
MB-4911	TNBC	0.296154	-0.2375	0.533654
MB-4928	TNBC	0.203448	-0.152381	0.355829
MB-4931	TNBC	-0.0888889	0.172727	-0.261616
MB-4938	TNBC	0.115385	-0.1	0.215385
MB-4942	TNBC	-0.0913043	0.0185185	-0.109823
MB-4945	TNBC	0.403846	-0.0666667	0.470513
MB-4974	TNBC	0.0607843	0.112245	-0.0514606
MB-4982	TNBC	0.148936	0.0509434	0.0979928
MB-4992	TNBC	-0.106383	0.19434	-0.300723
MB-4993	TNBC	0.653846	-0.5	1.15385
MB-5008	TNBC	0.405882	-0.263265	0.669148
MB-5041	TNBC	-0.1	0.104167	-0.204167
MB-5052	TNBC	0.0652174	0.0666667	-0.00144928
MB-5057	TNBC	-0.0418605	0.0473684	-0.0892289
MB-5058	TNBC	0.21746	-0.0945946	0.312055
MB-5065	TNBC	-0.131915	0.0698113	-0.201726
MB-5070	TNBC	0.143396	-0.151064	0.29446
MB-5072	TNBC	0.482609	-0.477778	0.960386
MB-5100	TNBC	-0.419048	0.534483	-0.95353
MB-5102	TNBC	0.431373	-0.1	0.531373
MB-5115	TNBC	0.425	-0.266667	0.691667
MB-5126	TNBC	0.0468085	0.0622642	-0.0154556
MB-5135	TNBC	0.209091	-0.155556	0.364646
MB-5138	TNBC	-0.0176471	0.0428571	-0.0605042
MB-5145	TNBC	-0.0291667	0.0461538	-0.0753205
MB-5148	TNBC	0.379167	-0.376923	0.75609
MB-5155	TNBC	-0.6	0.66	-1.26
MB-5162	TNBC	0.0392157	0.25102	-0.211805
MB-5173	TNBC	-0.1	0.192308	-0.292308
MB-5208	TNBC	0.156604	-0.0851064	0.24171
MB-5209	TNBC	0.346154	-0.2375	0.583654
MB-5213	TNBC	-0.284375	0.3	-0.584375
MB-5222	TNBC	-0.140741	0.321739	-0.46248
MB-5223	TNBC	-0.127273	0.0892857	-0.216558
MB-5225	TNBC	0.189362	-0.126415	0.315777
MB-5232	TNBC	0.769231	-0.670833	1.44006
MB-5235	TNBC	-0.208696	0.203704	-0.412399
MB-5236	TNBC	0.146809	-0.175472	0.32228
MB-5258	TNBC	0.35	-0.216667	0.566667
MB-5281	TNBC	0.534615	-0.483333	1.01795
MB-5295	TNBC	0.146809	-0.113208	0.260016
MB-5298	TNBC	0.433333	-0.226531	0.659864
MB-5299	TNBC	0.703922	-0.612245	1.31617
MB-5323	TNBC	0.142553	-0.0754717	0.218025
MB-5335	TNBC	0.736735	-0.62549	1.36222
MB-5346	TNBC	0.121429	-0.0727273	0.194156
MB-5348	TNBC	-0.292683	0.30678	-0.599463
MB-5390	TNBC	0.1	-0.0862069	0.186207
MB-5392	TNBC	-0.0392857	0.05	-0.0892857
MB-5408	TNBC	-0.234615	0.3875	-0.622115
MB-5421	TNBC	0.733333	-0.682609	1.41594
MB-5427	TNBC	0.3	-0.314754	0.614754
MB-5440	TNBC	0.117391	0.0555556	0.0618357
MB-5446	TNBC	0.452941	-0.34898	0.801921
MB-5450	TNBC	-0.559091	0.685714	-1.24481
MB-5465	TNBC	0.195349	-0.170175	0.365524
MB-5526	TNBC	0.171429	0.00769231	0.163736
MB-5529	TNBC	0.142857	0.0545455	0.0883117
MB-5531	TNBC	-0.350877	0.35814	-0.709017
MB-5547	TNBC	0.64	-0.44	1.08
MB-5548	TNBC	0.22381	-0.0793103	0.30312
MB-5551	TNBC	0.196078	-0.1	0.296078
MB-5560	TNBC	0.638095	-0.617241	1.25534
MB-5566	TNBC	0.471698	-0.438298	0.909996
MB-5572	TNBC	-0.276923	0.375	-0.651923
MB-5577	TNBC	-0.0358974	0.167213	-0.203111
MB-5602	TNBC	-0.0591837	0.0921569	-0.151341
MB-5616	TNBC	0.254167	-0.230769	0.484936
MB-5624	TNBC	0.478571	-0.318182	0.796753
MB-5633	TNBC	0.280702	-0.14186	0.422562
MB-5634	TNBC	0.603922	-0.612245	1.21617
MB-5651	TNBC	0.172414	-0.1	0.272414
MB-5655	TNBC	0.609091	-0.517857	1.12695
MB-6052	TNBC	-0.0511628	0.192982	-0.244145
MB-6055	TNBC	-0.233333	0.276923	-0.510256
MB-6058	TNBC	0.253659	-0.1	0.353659
MB-6062	TNBC	-0.08	0.18	-0.26
MB-6098	TNBC	0.178431	0.0387755	0.139656
MB-6143	TNBC	-0.16875	0.3	-0.46875
MB-6144	TNBC	-0.2	0.3	-0.5
MB-6152	TNBC	-0.296721	0.3	-0.596721
MB-6178	TNBC	-0.176471	0.187755	-0.364226
MB-6188	TNBC	0.120833	0.0538462	0.0669872
MB-6223	TNBC	0.0914894	-0.0377358	0.129225
MB-6237	TNBC	0.370833	-0.234615	0.605449
MB-6242	TNBC	-0.0883721	0.217544	-0.305916
MB-6245	TNBC	0.704348	-0.585185	1.28953
MB-6248	TNBC	0.508333	-0.373077	0.88141
MB-6251	TNBC	0.296226	-0.012766	0.308992
MB-6272	TNBC	0.154545	0.05	0.104545
MB-6280	TNBC	-0.1	0.188679	-0.288679
MB-6305	TNBC	-0.75	0.708333	-1.45833
MB-6318	TNBC	-0.17234	0.275472	-0.447812
MB-6336	TNBC	0.333333	-0.240816	0.57415
MB-7007	TNBC	-5.55112e-17	0.0333333	-0.0333333
MB-7008	TNBC	0.618182	-0.522222	1.1404
MB-7009	TNBC	-0.172727	0.177778	-0.350505
MB-7012	TNBC	0.4	-0.270833	0.670833
MB-7017	TNBC	0.1	-0.0833333	0.183333
MB-7023	TNBC	-0.254545	0.311111	-0.565657
MB-7025	TNBC	-0.256522	0.214815	-0.471337
MB-7030	TNBC	0.0384615	-0.0583333	0.0967949
MB-7031	TNBC	0.18	-0.26	0.44
MB-7036	TNBC	0.0555556	0.145455	-0.089899
MB-7038	TNBC	-0.075	0.169231	-0.244231
MB-7039	TNBC	-0.483019	0.444681	-0.9277
MB-7045	TNBC	0.59322	-0.453659	1.04688
MB-7049	TNBC	0.506557	-0.494872	1.00143
MB-7052	TNBC	0.385366	-0.335593	0.720959
MB-7055	TNBC	0.36383	-0.137736	0.501566
MB-7057	TNBC	0.178431	-0.220408	0.39884
MB-7066	TNBC	0.288889	-0.13913	0.428019
MB-7078	TNBC	0.15873	-0.1	0.25873
MB-7081	TNBC	0.0148936	0.339623	-0.324729
MB-7087	TNBC	-0.342105	0.435484	-0.777589
MB-7089	TNBC	-0.121053	0.183871	-0.304924
MB-7090	TNBC	-0.0740741	0.178261	-0.252335
MB-7114	TNBC	0.5	-0.511475	1.01148
MB-7119	TNBC	0.2	-0.0833333	0.283333
MB-7121	TNBC	0.2	-0.06	0.26
MB-7145	TNBC	0.587234	-0.590566	1.1778
MB-7151	TNBC	0.448387	-0.352632	0.801019
MB-7154	TNBC	0.311111	-0.154545	0.465657
MB-7155	TNBC	0.116216	-0.0047619	0.120978
MB-7158	TNBC	-0.3	0.284615	-0.584615
MB-7159	TNBC	0.54386	-0.567442	1.1113
MB-7165	TNBC	-0.273913	0.266667	-0.54058
MB-7205	TNBC	-0.1	0.112281	-0.212281
MB-7208	TNBC	-0.0176471	0.289796	-0.307443
MB-7225	TNBC	-0.3	0.281818	-0.581818
MB-7252	TNBC	-0.160784	0.302041	-0.462825
MB-7258	TNBC	-0.12449	0.172549	-0.297039
MB-7267	TNBC	0.666667	-0.553061	1.21973
MB-7269	TNBC	-0.207692	0.220833	-0.428526
MB-7270	TNBC	0.0192308	0.141667	-0.122436
